# Supplementary material for: Inducible expression of interleukin-12 augments the efficacy of affinity-tuned chimeric antigen receptors in murine solid tumor models
Source: Nat Commun. 2023 Apr 12;14:2068. doi: 10.1038/s41467-023-37646-y (PMC10097865; doi:10.1038/s41467-023-37646-y)
Supplement: Supplementary file 4 — Source data [file 41467_2023_37646_MOESM4_ESM.xlsx]

## Sheet: Fig. 1d
Fig. 1d
		%Lysis
	Time (h)	NT			UBS54			D1A			L4A			Y6A
293T	0.5	16.8	26.7	21.8	9.3	9.8	7.7	6.1	6.4	2.7	0	0	0	1.5	4.6	8.6
	24	-12.3	10.5	-1.5	-5.6	2.3	-6.3	-2.5	2.7	-1.4	3.3	0	-1.2	-1.9	3.5	6.9
	40	-7	2.8	-4.1	-8.4	-7.7	-7.9	2.5	-2	-4.3	1.8	0.7	0.8	-1.2	4.2	-0.7
	48	-24.8	-6.3	-15.5	-14.4	-8.3	-24.4	-6.7	-5.1	-10.2	3.5	1.8	3.6	-1	-11.5	-6.2
	Time (h)	NT			UBS54			D1A			L4A			Y6A
MDA-MB-231	0.5	-1.2	9.9	5.9	-0.7	2.3	2.1	0.9	3.6	-1.7	0	0	0	5.2	3.9	3.4
	24	4.4	11.3	13.2	32.6	34.9	34.1	7	11.2	14.5	8.8	3.3	7.6	2.7	2.9	-0.7
	40	-0.4	8.6	12.1	56.9	53.1	57.1	10.4	10.5	10.5	37.4	33.5	37.8	-1.3	5.8	1.7
	48	-5.3	11.2	12.5	66.9	64.3	66.5	14.9	8.4	12	38	38.1	41.2	0.5	5.2	3.9
	Time (h)	NT			UBS54			D1A			L4A			Y6A
SNU-638	0.5	10.2	5.4	0	4.8	3	-1.4	3.6	-7.8	-6.2	0	0	0	1.9	0.2	-5.9
	24	2.4	4	5.2	73.8	71.6	72.5	56.5	61.9	55.3	63.9	60.7	62.2	59.4	64.6	60.8
	40	3.1	8.8	5	87.3	88.2	90.4	77	79.2	76.2	80.6	82	80.2	78	81.5	79.9
	48	1.3	7.4	2	92.8	93	92.9	80.5	84.1	80.3	84	84.3	82.6	83.9	86.5	83.9
	Time (h)	NT			UBS54			D1A			L4A			Y6A
HT-29	0.5	2.6	12	3.3	2.6	-4.7	0.8	9.5	-1.5	-2.2	0	0	0	3.9	-6.1	6.9
	24	3.8	7.5	10.5	83.2	82.3	82.3	71.6	74.1	74.8	66.8	70.4	67.4	73.9	74.9	76.8
	40	4.7	5.9	16.7	96.4	96.9	97.2	95.1	94.9	95.7	93.7	94.8	94.2	94.8	94.6	94.3
	48	1.8	6.4	16.7	98.7	99.1	99	98.1	98.5	98.6	96.6	96.8	96.7	98	97.9	98.2

## Sheet: Fig. 1e
Fig. 1e
		%Lysis
		NT		UBS54		D1A		L4A		Y6A
	Time (h)	Mean	SD	Mean	SD	Mean	SD	Mean	SD	Mean	SD
	0	0	1.404	2.9449	0.6583	2.273	0.6645	0	2.388	1.3962	0.9879
	0.250278	0	1.806	5.2753	1.325	5.7275	1.0361	0	2.6679	3.812	0.756
	0.500278	0	2.0648	6.1487	2.1698	7.1363	0.9486	0	3.0203	5.1624	0.0245
	0.750278	0	2.7169	5.4419	2.8438	7.2312	0.7305	0	2.4664	5.5784	0.3608
	1.00028	0	2.336	4.5148	2.8576	6.5958	0.9855	0	1.9374	5.2389	1.1261
	1.25056	0	2.7511	4.5075	3.2004	6.9037	1.1508	0	1.3123	5.858	0.9126
	1.50083	0	2.6574	5.6962	3.3591	7.5994	0.8763	0	0.7925	6.2356	1.3521
	1.75111	0	1.5443	7.275	3.4637	9.3947	1.1992	0	1.16	6.5259	1.4603
	2.00139	0	1.9149	8.7432	3.4571	11.5192	1.2001	0	0.7865	7.4518	1.8469
	2.25139	0	1.9741	10.6044	3.7515	13.2536	0.7873	0	0.3735	8.1383	1.5443
	2.50111	0	2.148	11.5477	3.7209	14.3116	1.0308	0	0.3681	8.7361	1.6039
	2.75167	0	1.6585	12.6765	3.9633	15.2838	1.246	1.2166	0.3176	8.8752	2.6
	3.00195	0.7574	1.4181	13.0751	4.0263	15.5583	0.9563	2.0108	0.2906	9.2402	2.3691
	3.25222	1.4854	1.8463	12.7725	4.3066	15.4341	1.4893	2.4171	1.7371	9.0932	2.1564
	3.50222	1.8845	2.2357	12.5015	4.3332	14.7557	1.6186	2.5577	2.0497	8.3686	2.1885
	3.75222	3.0875	2.249	12.4654	4.2602	14.4604	1.6524	3.0392	1.9865	9.1832	1.9824
	4.00222	2.8916	2.2652	12.2477	3.9821	14.4115	1.6904	3.7405	1.3716	9.821	1.7192
	4.25222	2.0114	1.8266	10.6937	4.7183	13.0454	1.4504	3.0805	1.1471	9.2431	1.9808
	4.5025	2.294	2.1448	10.6863	4.7512	13.6511	1.5348	3.1168	0.7509	9.5412	1.7265
	4.75278	1.5481	2.3565	9.3225	5.0175	12.9919	1.5533	1.6557	0.5762	8.4668	1.8215
	5.00278	1.7605	2.672	9.6775	5.2829	13.5025	1.1378	2.0403	0.5284	8.7364	1.5758
	5.25278	1.9306	3.3648	9.2431	4.9745	14.05	1.5707	1.9292	1.001	8.5497	1.6959
	5.50278	2.4651	3.088	9.6314	4.7607	14.5181	0.5991	2.73	0.5298	8.3037	1.5244
	5.75278	2.3004	2.9816	10.0103	4.4209	14.574	0.9747	3.0532	0.5936	9.6984	1.6877
	6.00278	2.1719	2.4071	9.6931	4.3661	14.6849	1.2317	3.2524	1.0085	9.4029	1.3052
	6.25278	2.0516	1.23	9.9868	4.415	15.0472	1.5007	3.8168	0.8518	9.2868	1.4404
	6.50278	1.4873	0.8049	10.1495	3.7594	15.1719	2.6982	3.5886	0.4113	9.2263	1.9936
	6.75278	1.1883	0.9996	10.6016	3.5359	15.9184	2.7	4.1666	0.1594	10.1019	2.3408
	7.00306	1.4424	0.6898	10.9529	3.3192	16.4772	2.2962	4.6751	0.8272	10.8344	2.3305
	7.25333	1.169	1.5667	11.6316	3.2081	16.9255	2.5454	4.9076	1.0935	10.8377	3.0671
	7.50333	1.7803	2.1876	12.6464	3.3656	17.6417	2.5234	4.9163	1.8291	10.6349	2.179
	7.75333	0.8858	2.9685	12.1226	3.9508	17.7331	2.5857	5.4922	1.5631	10.9445	2.0662
	8.00361	0.1345	2.5676	12.0151	3.9795	18.0756	2.6217	5.5994	0.9089	10.3808	2.4874
	8.25361	0.3465	2.8786	12.9303	3.3986	19.6389	2.6579	6.4952	1.2745	11.0751	1.3307
	8.50361	0.288	2.9005	13.2496	3.4548	19.5703	2.1626	6.3482	1.718	10.3319	1.3429
	8.75361	0.4829	3.0371	13.9356	3.562	20.779	2.1323	7.476	2.1831	10.5993	1.6518
	9.00389	0.0993	2.5927	14.4638	4.3363	21.3273	2.4117	6.4567	2.2325	11.0938	0.729
	9.25417	0	3.068	14.8413	3.619	21.3598	3.4308	5.7283	2.3299	10.6498	0.8411
	9.50445	0	2.8718	15.6542	4.3566	22.5618	3.6852	7.129	2.4465	11.2083	0.7996
	9.75472	0.061	2.5091	16.7188	4.8057	24.0613	4.0408	8.1074	2.8954	11.2003	0.9758
	10.0044	0	2.9705	16.4856	4.5238	23.6012	3.4946	7.5346	2.909	10.6268	0.9747
	10.2544	0	3.4285	16.5952	4.4808	24.8481	2.6183	8.6051	1.9659	10.683	1.1112
	10.5044	0	3.2947	16.9345	4.4431	24.9183	2.2646	8.8014	1.5988	10.4676	1.0651
	10.7547	0	3.0628	16.5102	4.9462	25.4582	1.724	8.8177	1.247	9.776	0.639
	11.0047	0	2.7724	17.0009	5.3674	26.2609	1.8121	9.4632	1.7868	9.786	0.7687
	11.255	0	2.3224	17.7988	5.713	27.4089	1.9583	11.1829	2.0413	10.0636	0.7946
	11.5053	0	2.8672	17.7261	6.2025	28.0608	2.1403	12.1143	1.7605	9.2103	1.0994
	11.7553	0	3.0351	18.4625	6.4114	29.0018	2.0573	13.2273	1.919	10.8876	0.9004
	12.0053	0	2.6708	18.1774	6.5166	29.3446	1.9985	13.4019	2.5266	10.8884	0.6415
	12.2556	0	2.2469	18.4926	5.9199	30.9407	1.8112	14.1297	2.3743	10.8491	0.6646
	12.5056	0	2.195	19.1472	6.029	32.1021	2.0222	14.9054	2.8489	11.2426	0.7426
	12.7558	0	1.1761	19.5919	6.4533	32.2875	1.5062	15.3128	3.5903	11.416	0.9493
	13.0058	0	0.4029	20.889	6.5508	33.6667	1.09	16.8673	3.7435	11.9091	1.425
	13.2558	0	0.5181	21.483	6.8053	33.7792	1.7119	17.2074	3.8049	10.8277	1.8814
	13.5061	0	0.8489	21.9252	6.416	34.7003	1.6897	17.2841	3.6286	10.6224	1.9564
	13.7561	0	1.3697	22.8233	6.6493	35.7353	2.2942	18.1883	4.2211	10.3259	1.8981
	14.0061	0	1.3042	23.2038	6.8054	36.1096	2.1983	18.8261	3.7188	9.5796	2.409
	14.2564	0	1.4245	24.3723	6.7349	36.7847	2.8172	19.9602	4.2673	9.4058	2.7483
	14.5067	0	1.7218	24.1363	6.5983	37.1535	3.2786	19.5109	4.3358	8.5128	2.7802
	14.7567	0	1.3109	25.5065	6.7985	38.717	2.9668	20.9219	4.2632	8.4356	2.5497
	15.0067	0	2.0733	25.8265	7.1229	39.6703	2.4707	21.853	4.5612	8.2147	2.2897
	15.2569	0	2.0835	27.1793	7.4021	40.8883	2.5714	23.0053	4.073	8.4638	2.7612
	15.5072	0	1.3394	27.5438	7.2524	41.5009	2.505	23.7018	4.0724	7.7392	3.7387
	15.7575	0	2.2384	28.5153	6.8185	42.2482	1.9807	24.835	3.7126	7.7605	3.746
	16.0078	0	2.9465	29.2534	6.4219	43.2098	2.0169	25.7321	3.9795	7.562	3.6078
	16.2581	0	3.5436	29.7905	6.3802	43.8197	2.4924	26.5931	4.0429	7.0444	3.2436
	16.5081	0	3.9321	30.3566	6.0843	45.0215	2.6063	27.8779	4.2193	7.2374	2.4069
	16.7583	0	4.5345	31.0661	5.9456	45.968	2.3378	28.7696	4.3137	7.1696	1.9508
	17.0086	0	4.9003	31.9456	6.2234	46.9609	2.7454	30.048	3.8315	7.6422	1.7305
	17.2589	0	4.5928	32.3498	6.1851	47.9391	2.9109	31.5069	3.8214	6.9943	1.316
	17.5089	0	4.7278	33.163	6.001	48.8188	3.0438	33.1331	3.7042	7.1088	0.8944
	17.7589	0	4.4762	33.695	6.3271	48.9889	3.0991	33.9627	3.1998	7.036	0.9267
	18.0092	0	5.1535	34.3374	6.3982	49.6789	2.9796	34.9071	2.9124	7.0296	0.9248
	18.2594	0	4.7237	35.5798	6.299	50.936	2.5264	36.2047	2.8362	7.4839	1.1467
	18.5094	0	4.2752	36.1637	6.3544	51.7552	1.7288	37.3637	2.7008	7.211	0.9864
	18.7597	0	4.4928	36.5736	6.7302	51.7625	2.104	38.4773	2.6638	6.5522	0.61
	19.01	0	5.0955	37.6024	6.3621	52.8191	1.7831	39.4808	2.8814	6.4044	0.9764
	19.2603	0	5.552	38.0103	6.323	53.5497	1.7066	40.3654	3.1342	6.4498	1.2079
	19.5103	0	5.4362	38.675	6.4369	53.9565	2.1776	40.9729	2.7745	6.4255	0.7243
	19.7603	0	4.8493	39.3122	6.0637	54.5429	2.0583	42.099	2.8659	6.2191	1.4369
	20.0103	0	5.0957	39.9834	5.79	55.1396	2.4724	42.2634	2.7834	6.2186	1.3445
	20.2606	0	5.5575	40.4503	5.3368	55.5905	2.6838	42.9833	2.4934	5.9652	1.4122
	20.5106	0	5.1951	40.8	4.9268	56.2929	2.7491	42.9857	2.5159	6.0298	1.2552
	20.7606	0	5.0862	41.4365	4.6971	57.1911	2.5716	43.6869	2.3434	6.201	1.0338
	21.0106	0	4.9791	42.1586	4.4978	57.8413	2.6746	44.0163	2.3517	5.9633	1.5337
	21.2606	0	5.0771	42.7263	4.2561	58.0558	2.2783	45.4047	2.1873	5.8087	1.8196
	21.5106	0	4.9585	43.5376	4.8927	58.196	2.4376	45.8435	2.6167	5.7182	1.8646
	21.7608	0	4.5827	44.5754	4.7532	59.0808	2.1624	46.6347	2.7828	6.2411	1.8102
	22.0111	0	4.1343	45.257	4.9793	59.8234	2.1484	47.4882	2.6242	6.2057	1.5988
	22.2611	0	3.6348	46.4473	5.0525	60.4572	2.368	48.3974	2.7287	6.089	1.5765
	22.5114	0	3.8362	46.633	5.0613	61.0115	2.6868	48.6725	2.8574	5.8722	1.478
	22.7617	0	3.8017	47.2354	5.0463	61.0386	2.9961	49.4017	2.2976	5.4262	1.6425
	23.0114	0	4.0329	48.1242	6.0725	61.5304	2.9049	50.0531	2.6833	5.5615	1.4196
	23.2614	0	4.5387	48.4727	5.6741	62.0555	2.7974	51.0356	2.6689	4.7247	1.5416
	23.5114	0	5.0366	48.9757	5.1798	62.3984	2.5677	51.8297	2.6518	5.0305	2.4751
	23.7614	0	4.9176	49.5369	4.3792	62.8148	2.5413	52.5706	3.0306	4.9933	2.8035
	24.0117	0	5.4863	50.1858	4.593	63.7904	2.4219	53.4139	2.7765	5.5839	2.7308
	24.2617	0	5.6384	50.6225	4.4874	64.2756	2.4071	53.9598	2.77	5.3298	2.9381
	24.5117	0	5.7151	51.3512	4.7244	64.7421	2.3995	54.5755	2.8995	5.6002	2.4102
	24.7619	0	6.2616	51.7263	4.5111	65.0699	2.3126	55.0647	2.788	5.4576	2.0783
	25.0119	0	7.095	52.1979	4.4533	65.4054	2.585	55.5165	2.5469	5.1487	2.3459
	25.2614	0	7.7486	52.8538	4.7848	66.1141	2.547	56.1235	2.5912	5.7842	1.9222
	25.5117	0	7.7289	53.737	4.2344	66.6172	2.1328	57.2517	2.4364	6.5129	2.1312
	25.7614	0.0631	7.7518	54.2596	4.1939	66.931	2.1636	58.3461	2.4682	7.1338	1.7997
	26.0117	0	7.7857	54.7434	4.2821	67.3748	2.0756	58.9174	2.7799	7.0673	2.1554
	26.2617	0	7.7997	55.3584	4.1585	68.0022	2.1845	59.5161	3.1179	7.0854	2.6434
	26.5117	0	8.0555	55.7496	4.4466	68.817	2.0089	60.514	3.0745	7.1264	2.9008
	26.7617	0	7.9808	56.3568	4.5998	69.2026	1.8027	61.0953	2.8928	7.5406	2.8441
	27.0119	0	8.0238	57.0092	4.67	69.6208	1.4617	61.4296	3.0175	7.4961	3.2283
	27.2619	0	8.938	57.3267	4.4778	70.391	1.4681	61.6104	2.9805	7.5816	3.3505
	27.5119	0	9.2566	58.4019	4.7549	71.0026	1.4953	62.4081	3.3189	7.64	3.4908
	27.7619	0	9.7957	58.889	4.3583	71.2176	1.6376	63.0494	3.3988	7.3783	3.8935
	28.0119	0	10.0016	59.3111	4.3905	71.5277	1.3447	63.7739	3.043	6.6477	3.8045
	28.2619	0	9.6665	59.8168	4.1803	71.8685	1.4965	64.4317	2.6668	6.6335	4.228
	28.5117	0	9.0199	60.1488	3.9276	72.1335	1.6077	64.9651	2.7139	5.9785	4.1333
	28.7619	0	9.444	60.6682	3.8911	72.2688	1.3668	65.7043	2.903	6.4241	4.3889
	29.0122	0	9.4563	60.8429	3.6511	72.6189	1.1251	66.2649	2.8902	5.7459	4.7247
	29.2622	0	9.2555	61.2333	4.0253	73.0408	1.2683	66.8179	2.8295	5.202	5.2279
	29.5122	0	9.0683	61.895	3.8243	73.9098	1.1266	67.3338	3.0817	6.0548	5.235
	29.7622	0	8.9388	62.4484	3.9466	74.5153	1.4333	68.1008	3.0047	6.3057	5.6093
	30.0125	0	8.8655	63.0371	3.8988	75.0081	1.1738	68.7878	3.0441	6.2279	5.7674
	30.2625	0	9.1538	63.2751	4.2302	75.3203	0.9277	69.1318	3.2482	6	5.9527
	30.5125	0	8.9264	63.9162	3.8891	75.8946	1.3535	69.8486	3.1533	5.4827	6.1697
	30.7625	0	9.3648	64.5367	3.6713	76.3474	1.7608	70.6607	3.0621	5.9326	6.2008
	31.0122	0	9.4823	65.3857	3.3596	77.0024	1.7647	71.3946	3.06	6.4705	5.8205
	31.2619	0	9.7218	66.0116	3.6418	77.4174	1.8077	72.0107	3.1935	6.8522	5.5924
	31.5117	0	9.885	66.9471	3.4835	77.8261	1.8533	72.7714	3.0763	7.3167	5.2247
	31.7619	0	9.963	67.4573	3.2173	78.2317	1.6288	73.1178	3.069	7.0881	5.6738
	32.0119	0	10.4805	67.9549	3.4907	78.6938	1.5517	73.6392	3.2019	7.0017	5.7953
	32.2619	0	10.2334	68.5552	3.5123	78.6766	1.5552	74.0576	3.168	6.7929	5.4947
	32.5122	0	10.4028	69.0448	3.3823	79.1413	1.0949	74.5136	3.0143	6.0274	5.243
	32.7625	0	10.0906	69.6204	3.211	79.5029	1.3622	74.7423	3.041	6.2378	5.0581
	33.0125	0	10.0249	69.923	2.9414	79.7523	1.2208	75.2156	2.8061	5.7526	4.5109
	33.2625	0	9.9974	70.456	3.2547	79.8715	1.282	75.7884	2.6659	5.5361	4.4145
	33.5128	0	10.0008	70.6584	3.2643	80.3214	1.2493	76.1468	2.6498	4.7639	4.2151
	33.7628	0	10.4969	71.2164	3.2862	80.5068	1.2652	76.5841	2.6971	4.4399	3.6167
	34.0128	0	10.2487	71.661	3.1404	80.707	1.2126	77.1245	2.6057	4.3982	3.0568
	34.2631	0	9.9647	71.9638	3.044	81.0453	0.7736	77.5383	2.7523	3.8883	2.7422
	34.5131	0	9.9013	72.3253	3.0816	81.3581	0.7593	78.0495	2.7356	3.8891	2.9089
	34.7631	0	10.8682	72.9126	3.171	81.6586	0.689	78.4835	2.8158	3.6485	2.4162
	35.0131	0	10.9099	73.4236	3.0731	81.9682	0.751	79.003	2.7365	3.0282	2.0805
	35.2633	0	11.061	73.7165	3.1244	82.2107	0.6275	79.2795	2.7704	2.0519	1.3157
	35.5133	0	11.5147	74.0191	3.2671	82.5948	0.7494	79.789	2.6221	2.0798	1.2261
	35.7636	0	11.5855	74.5075	3.3465	82.7763	0.5738	80.2293	2.5838	1.3069	1.4691
	36.0136	0	12.0974	74.7697	3.3666	83.3333	0.5757	80.737	2.5437	1.171	1.6978
	36.2636	0	11.7695	75.3325	3.2714	83.7543	0.7083	81.3274	2.5284	1.6786	1.3745
	36.5136	0	11.9214	75.6481	3.5045	84.0343	0.8268	81.7977	2.3946	1.6751	1.5425
	36.7636	0	11.9998	76.1555	3.4233	84.2547	0.8349	82.4801	2.327	1.6182	1.615
	37.0136	0	12.2799	76.5018	3.3137	84.6562	0.8192	82.8999	2.3422	1.1044	1.38
	37.2636	0	12.395	76.9623	3.3677	84.9145	0.8351	83.3509	2.1384	0.68	1.4036
	37.5139	0	12.9299	77.0824	3.3064	85.1955	0.7088	83.5665	2.0338	0.2987	1.7445
	37.7642	0	12.6632	77.3277	3.1996	85.2642	0.7032	83.7759	2.0424	0	1.7499
	38.0142	0	12.9205	77.6849	2.9969	85.5621	0.6913	84.1977	1.9444	0	2.4373
	38.2642	0	12.9197	78.0316	3.0473	85.9717	0.627	84.5689	2.0221	0	2.21
	38.5142	0	12.8256	78.4445	2.9208	86.2928	0.4891	84.8587	1.9332	0	2.4691
	38.7642	0	13.0874	78.7734	2.9697	86.6048	0.3542	85.2523	1.7437	0	3.2037
	39.0142	0	13.1967	78.946	2.877	86.782	0.2674	85.4571	1.5511	0	3.8371
	39.2644	0	13.0204	79.3236	2.9729	87.1047	0.0937	85.9364	1.6309	0	4.654
	39.5144	0	12.6391	79.9729	3.0223	87.479	0.122	86.3619	1.5343	0	5.0267
	39.7644	0	12.3075	80.3746	2.886	87.7249	0.1679	86.7842	1.5536	0	5.2907
	40.0147	0	11.5751	80.6869	2.9601	87.8904	0.0393	87.0933	1.6642	0	5.9248
	40.2647	0	11.9459	80.908	2.9858	87.9897	0.1523	87.3998	1.6297	0	6.2826
	40.5147	0	12.0334	81.1162	3.0673	88.0858	0.1516	87.6649	1.6357	0	6.8792
	40.765	0	12.4099	81.4586	2.9466	88.3621	0.2242	87.842	1.5745	0	7.3675
	41.015	0	12.9218	81.7594	2.8818	88.4736	0.2537	88.2069	1.5185	0	7.0843
	41.265	0	13.2513	81.9366	2.7845	88.5573	0.241	88.4871	1.4855	0	7.8147
	41.515	0	13.5501	82.0227	2.8912	88.6391	0.1912	88.7739	1.5243	0	7.5615
	41.765	0	13.4403	82.2957	2.736	88.755	0.0645	89.0515	1.3857	0	7.8539
	42.015	0	13.3176	82.4075	2.7194	88.845	0.1329	89.2614	1.4196	0	8.5126
	42.2653	0	13.6611	82.564	2.8119	88.877	0.1202	89.3961	1.3481	0	8.5009
	42.5153	0	13.4887	82.6528	2.9319	89.0965	0.1156	89.5605	1.3941	0	8.4499
	42.7653	0	12.5808	83.0138	3.0438	89.3089	0.1473	89.8386	1.2288	0	8.1794
	43.0153	0	13.1203	83.2609	2.933	89.4401	0.1543	90.019	1.2423	0	8.0109
	43.2653	0	12.8429	83.5191	2.7924	89.5241	0.2139	90.3238	1.2429	0	7.9175
	43.5153	0	12.3003	83.8812	2.7336	89.8333	0.1816	90.4993	1.1291	0	7.835
	43.7656	0	11.7368	83.9727	2.7171	89.9937	0.297	90.7534	1.1589	0	7.6047
	44.0156	0	11.7529	84.0785	2.5339	89.9674	0.2661	91.028	1.0996	0	7.7034
	44.2656	0	11.9981	84.1517	2.4515	90.0631	0.301	91.2362	1.0925	0	7.9157
	44.5156	0	12.0895	84.1195	2.431	90.1119	0.1886	91.4605	0.9719	0	7.9464
	44.7656	0	11.8621	84.3682	2.3032	90.3083	0.1664	91.7124	0.9683	0	7.4703
	45.0156	0	12.2533	84.4872	2.1601	90.4393	0.2112	91.9365	1.0122	0	6.6946
	45.2656	0	12.1516	84.6846	1.952	90.6279	0.2196	92.0439	1.0306	0	6.9279
	45.5156	0	12.0052	84.9219	1.8476	90.781	0.2045	92.2264	1.0566	0	6.6738
	45.7658	0	12.5112	85.223	1.844	90.9351	0.214	92.4593	1.019	0	6.9987
	46.0161	0	12.7493	85.4292	1.8736	91.0137	0.197	92.6972	1.0984	0	7.0467
	46.2658	0	12.534	85.6144	1.7564	91.1381	0.2123	92.913	1.0392	0	7.4717
	46.5158	0	12.8621	85.7888	1.7473	91.2845	0.1524	93.1909	1.1763	0	7.8914
	46.7656	0	12.4628	86.1016	1.6526	91.377	0.2027	93.385	1.128	0	8.2228
	47.0156	0	12.2083	86.3052	1.5434	91.5168	0.2332	93.5252	1.0457	0	8.8859
	47.2639	0	11.9938	86.5146	1.5252	91.6361	0.3141	93.6536	1.0396	0	9.6329
	47.5139	0	11.9628	86.7089	1.4463	91.7079	0.3204	93.8444	1.0659	0	10.2967
	47.7639	0	12.277	86.9611	1.4321	91.8318	0.3453	94.0029	1.0788	0	10.6059
	48.0139	0	12.2095	87.0672	1.4488	91.9498	0.3209	94.1873	1.0268	0	10.437
	48.2639	0	11.7248	87.274	1.4244	92.0361	0.3251	94.3133	1.0488	0	10.7026
	48.5139	0	11.7475	87.3385	1.4299	92.0521	0.277	94.3957	1.0637	0	10.6153
	48.7639	0	11.5555	87.4777	1.2918	92.1734	0.2143	94.5533	1.0013	0	10.8356
	49.0139	0	11.6652	87.6872	1.305	92.2999	0.3082	94.6793	1.0214	0	11.6584
	49.2633	0	11.9133	87.9348	1.1991	92.3653	0.3097	94.7704	1.0016	0	11.597
	49.5133	0	10.6862	88.166	1.0928	92.5457	0.3866	94.873	1.0164	0	11.3824
	49.7631	0	10.84	88.2721	1.1867	92.5335	0.3775	95.0254	0.9954	0	10.8902
	50.0131	0	10.9148	88.5006	1.1248	92.6111	0.3991	95.1854	0.9496	0	11.1877
	50.2631	0	10.938	88.6682	0.9922	92.6069	0.3946	95.3113	0.9544	0	10.9773
	50.5131	0	10.7875	88.8982	0.9127	92.6622	0.3689	95.4685	0.9205	0	11.1273
	50.7631	0	10.4719	89.0479	0.9646	92.722	0.3673	95.5359	0.8961	0	11.0659
	51.0131	0	10.2858	89.1387	0.9304	92.792	0.3363	95.5621	0.9273	0	10.7555
	51.2631	0	10.2266	89.1926	1.008	92.7611	0.3811	95.6544	0.9038	0	10.6865
	51.5131	0	10.4887	89.3812	0.9248	92.8739	0.3742	95.7616	0.8724	0	10.4245
	51.7631	0	10.6849	89.5374	0.9861	93.0205	0.3215	95.9054	0.866	0	10.1349
	52.0125	0	10.8585	89.763	1.0058	93.0892	0.2782	96.0297	0.8711	0	9.7535
	52.2625	0	11.0057	89.9221	0.9646	93.118	0.2995	96.1394	0.8499	0	9.6755
	52.5122	0	10.7269	90.0711	0.9071	93.276	0.2723	96.2469	0.8722	0	9.6037
	52.7625	0	10.5629	90.2949	0.8531	93.3313	0.2206	96.3362	0.8967	0	9.084
	53.0125	0	10.425	90.4964	0.8262	93.3906	0.2722	96.4341	0.896	0	8.7641
	53.2622	0	9.9239	90.7375	0.7785	93.4797	0.3524	96.5271	0.8948	0	8.5593
	53.5125	0	9.2503	90.8143	0.7915	93.5139	0.3389	96.6449	0.8947	0	8.28
	53.7625	0	8.8591	90.9614	0.8059	93.5931	0.3274	96.7358	0.858	0	8.2356
	54.0128	0	8.8911	91.0562	0.877	93.6122	0.3559	96.7977	0.8314	0	8.5433
	54.2631	0	8.751	91.1283	0.9019	93.6645	0.3588	96.8979	0.8355	0	8.6101
	54.5133	0	8.6959	91.3366	0.8193	93.7878	0.3813	97.033	0.8105	0	8.8329
	54.7636	0	8.7575	91.4401	0.8873	93.8861	0.4141	97.1556	0.7999	0	9.3083
	55.0136	0	8.4179	91.5777	0.794	93.9239	0.366	97.2498	0.7689	0	9.5024
	55.2636	0	8.2569	91.7115	0.8089	93.9706	0.3327	97.3548	0.7518	0	9.6869
	55.5139	0	8.2728	91.8712	0.7549	94.0152	0.3015	97.4524	0.7481	0	9.7899
	55.7639	0	7.9671	92.0215	0.7146	94.0973	0.2917	97.5291	0.7658	0	9.5301
	56.0139	0	7.879	92.0664	0.7671	94.0701	0.2711	97.6034	0.7788	0	9.7108

## Sheet: Fig. 1f
Fig. 1f
		NT		UBS54		D1A		L4A		Y6A
IL-2 (pg/ml)	293T	2.77568	2.2571	4.17863	0.938033	5.81209	5.10967	4.34408	3.2299	0	0.489811
	MDA-MB-231	1.66884	0.620427	39.4759	35.5607	6.66713	7.30243	457.438	471.774	1.42892	1.1856
	SNU-638	0.555438	2.60379	2468.6	2325.66	4760.53	4636.6	4938.2	4814.62	350.497	345.707
	HT-29	3.2299	7.30243	3979.94	3681.38	8189.19	7279.28	7189.88	6480.26	348.812	330.186
	Colon EpC	1.12415	3.56708	528.662	479.843	396.226	379.473	2147.57	1995.58	0	0
IFN-γ (pg/ml)	293T	4.53742	2.17081	11.6799	7.64923	10.5564	11.4763	36.8937	9.31961	4.20702	2.97572
	MDA-MB-231	8.38331	7.12141	869.25	802.074	177.31	158.345	3531.57	3362.27	37.4496	36.1514
	SNU-638	3.20225	5.62558	18631.6	17570.4	42365.9	38304.1	22049	19993.2	1726.93	1591.87
	HT-29	4.20702	2.17081	16435.7	15029.3	55228.8	46208.7	20464.3	17356.8	725.252	656.671
	Colon EpC	4.31738	5.30108	4857.25	4050.71	7708.16	6889.42	21590.8	17989.1	4.31738	3.4275
TNF-α (pg/ml)	293T	0.720492	0.442956	1.09463	0.745567	0.820665	0.733032	0.720492	0.682837	0.594761	0.670273
	MDA-MB-231	1.04496	0.455652	25.7835	22.2988	6.27939	5.51882	114.358	108.385	0.945444	0.720492
	SNU-638	0.544285	0.556915	354.993	330.712	735.186	657.204	540.175	495.283	85.8883	80.8586
	HT-29	0.957898	0.251184	437.232	389.484	833.021	689.756	565.161	477.68	52.5685	46.1767
	Colon EpC	1.37916	1.09463	63.3051	52.1753	83.0136	71.1203	149.64	130.367	1.20617	1.05738
Granzyme B (pg/ml)	293T	192.335	143.889	2482.2	1822.44	1291.52	1053.59	318.288	223.958	293.798	228.36
	MDA-MB-231	144.099	176.412	3537.72	2914.22	1618.92	1281.75	2187.93	2107.2	329.192	256.375
	SNU-638	346.361	308.447	8423.4	8116.51	8700.47	8329.11	5139.42	4755.31	2060.55	1850.34
	HT-29	204.968	153.494	8602.14	7618.51	9550.85	9276.2	5427.53	4299.27	1850.34	1359.31
	Colon EpC	205.225	148.86	5173.9	3679.47	6005.01	4748.61	4581.83	3604.42	364.254	184.131

## Sheet: Fig. 1h
Fig. 1h
		Tumor volume (mm3)
	Weeks following T-cell administration	No T						NT						UBS54						Y6A
	2	132.422	180.691	85.4192	87.8452	114.319	0	0	157.894	0	0	0	0	0	0	0	0	0	0	119.998	0	0	0
	3	237.544	204.255	181.746	339.29	182.233	0	0	287.116	132.957	57.616	0	154.345	0	0	0	0	0	0	168.673	275.613	160.397	164.671
	4	563.423	328.738	430.397	660.616	199.463	132.935	0	298.186	270.595	177.145	197.886	112.436	0	0	0	0	0	0	596.834	458.382	380.601	307.388
	5	646.256	362.101	564.785	997.066	434.384	373.589	0	308.45	479.056	404.929	209.111	443.441	0	0	0	0	0	0	354.608	531.973	359.961	515.043
	6	1113.38	368.652	789.592	1589.8	473.304	645.937	855.939	951.009	796.844	624.501	171.612	332.046	0	0	0	0	0	0	0	491.87	583.691	340.637
	7	1166.94	615.264	999.198	1208.92	523.16	473.715	446.045	573.317	550.763	790.08	205.215	320.623	0	0	0	0	0	0	494.787	670.776	969.234	464.221
	8	1340.33	765.215	1760.48	1953.95	1055.53	1269.37	729.138	886.852	967.469	1192.62	244.091	588.634	0	351.678	0	0	59.2668	0	481.701	872.41	1014.47	578.52

## Sheet: Fig. 2b
Fig. 2b
			Normalized binding
		AF647 EpCAM Conc (μM)	UBS54
		5	98.1118	104.074	97.8137
		2.5	78.4749	77.9383	80.8798
		1.25	62.813	61.4615	64.6217
		0.25	30.0384	29.3229	31.3105
		0.05	8.97045	9.0897	9.42759
		0.01	1.85504	1.85504	2.03392
		0.002	0.344508	0.364383	2.03392
		0.0004	0.0861269	0.0861269	0.0662515
		8e-05	0.00662515	0.00662515	-0.0132503
		AF647 EpCAM Conc (μM)	Y6A
		40	98.7273	107.225	94.0478
		20	64.5072	64.7943	62.2967
		10	41.2249	39.5024	38.4402
		5	24.5455	27.5885	26.0096
		1	6.25837	5.94258	5.68421
		0.2	1.23445	1.23445	1.09091
		0.04	0.229665	0.200957	0.200957
		0.008	0	0.0287081	0
		0.0016	0.0287081	0	-0.0287081
		0.00032	0	0.0861244	0.0861244
		AF647 EpCAM Conc (μM)	Y6V
		20	96.9547	99.6539	103.391
		10	69.9624	71.6235	72.365
		5	48.3983	52.017	48.0127
		1	14.2278	13.9312	13.9312
		0.2	2.98596	2.77833	2.98596
		0.04	0.553688	0.464702	0.494364
		0.008	0.138422	0.10876	0.0790983
		0.0016	-0.069211	0.0494364	0.0197746
		0.00032	-0.00988728	0.0197746	0.0494364
		AF647 EpCAM Conc (μM)	Y6L
		20	109.954	95.2294	94.8165
		10	69.8739	59.4151	66.6743
		5	48.9564	43.383	44.5528
		1	11.8693	10.2867	10.8716
		0.2	2.09862	2.09862	2.06422
		0.04	0.275229	0.344037	0.309633
		0.008	-0.0344037	0.0344037	0.0688073
		0.0016	-0.0688073	0	0.103211
		0.00032	0	0	0
		AF647 EpCAM Conc (μM)	Y6F
		5	98.5031	98.168	103.329
		2.5	83.7243	86.7739	75.6479
		1.25	67.3704	60.8021	61.3382
		0.25	28.3624	26.1171	25.4133
		0.05	7.45085	7.35031	7.61841
		0.01	1.45219	1.25112	1.41868
		0.002	0.178731	0.178731	0.178731
		0.0004	0.0111707	-0.0223414	0.0111707
		8e-05	0.0111707	0.111707	0.0446828

## Sheet: Fig. 2c
Fig. 2c
			%Lysis
		Time (h)	NT			UBS54			Y6A			Y6V			Y6L			Y6F
	293T	0.75	-9.3	-0.7	5.8	-1	-7.4	-10.6	0.5	-10.2	-11.4	-8.4	0	-2.8	0.6	-7.2	-1.1	-10	-2	-8.5
		14	-6.7	-4.7	1.5	-7.9	-4.7	-7.2	-3.7	-10.2	-5	-7.5	1.2	-2.7	2.5	-8.4	-7.1	-7.5	1.2	-4.9
		24	-4.2	-4.2	3.3	-3.2	-8.1	-5.2	-4.8	-7.9	-5.4	-8.2	-0.7	-3.2	-0.8	-6.7	-3.5	-7.2	0.3	-5.6
		48	-10.1	-8.2	3	-9	-12.1	-12.4	-11.2	-17	-13.1	-12.5	-3.7	-3.6	-3.6	-12.8	-7.6	-14.3	-4.4	-7.9
		Time (h)	NT			UBS54			Y6A			Y6V			Y6L			Y6F
	MDA-MB-231	0.75	-14.8	0.9	-6	-14.6	-9.6	-10.8	-5.5	-9.5	-1.4	-3.3	1.6	-4	-3.9	-10.5	-3.3	-1.1	-8.1	-1.5
		14	-15.7	6.1	-3.3	8.2	11.7	5.1	6.4	-9	8.2	-0.9	3.8	1.2	1.1	0.7	5	13.7	5.9	4.1
		24	-2.5	10.8	-4.3	32.8	34.7	34.8	8	-0.1	10.2	7.3	9.6	5.6	-0.4	0.2	4.4	21.4	18.6	15.9
		48	-6.3	10.8	-1.4	68.3	66.9	69.4	10.5	-3.6	9.2	11	6.4	6.8	-1.6	1.4	2.7	36.2	29.4	26
		Time (h)	NT			UBS54			Y6A			Y6V			Y6L			Y6F
	SNU-638	0.75	-2	-4.4	-5.3	3.4	-2.5	2.4	-1.7	8.5	8.1	0.2	-6.1	3.2	0.2	-5.6	-7.2	1.9	-7.5	-4.1
		14	-7.4	-1.7	-5.3	51.6	44	50	44.3	48.6	46.3	49.4	45.8	46.2	43.6	45.5	37.9	53.1	52.8	54.5
		24	-5.8	-1.3	-4.4	73.5	68.6	74.1	66.8	73.2	70.8	72.7	70.6	68.7	68.1	69	64.3	75.5	77.5	78.7
		48	-6.6	-4.8	-9.2	89.7	86.7	90.7	86.6	89.6	88.6	91.1	89.5	87.9	87.1	88.5	84	91.8	94.2	94.7
		Time (h)	NT			UBS54			Y6A			Y6V			Y6L			Y6F
	HT-29	0.75	-5.2	-1.9	-8	-2.2	-10.7	-13.9	-2.6	-6.2	-8.8	-11.4	-4	-4.2	-7.6	-1.3	-10.3	-13	1.4	-3.5
		14	-1.4	-0.4	-4.2	53.1	51.6	51.3	53.8	56.4	51.8	57.2	63.9	57.4	56.2	56.8	52.3	53	61.7	59.4
		24	3.3	2.7	2.5	87.1	86.5	85.2	85.8	88.5	88.1	89.7	90.8	89.7	89.8	89.7	85.7	88.2	90.6	91.4
		48	-1.1	0	1.9	99.3	99.5	99	99.7	99.6	99.7	99.8	99.9	99.8	99.7	99.9	99.6	99.8	99.7	99.9

## Sheet: Fig. 2d
Fig. 2d
		Colon EpC (%Lysis)															Kidney EpC (%Lysis)
		NT		UBS54		Y6F		Y6V		Y6L		Y6A					NT		UBS54		Y6F		Y6V		Y6L		Y6A
	Time (h)	Mean	SD	Mean	SD	Mean	SD	Mean	SD	Mean	SD	Mean	SD			Time (h)	Mean	SD	Mean	SD	Mean	SD	Mean	SD	Mean	SD	Mean	SD
	0	3.9263	1.2537	3.6175	1.0324	5.1055	1.5977	2.4027	0.8928	2.7866	1.9229	2.8484	0.7228			0	0	0	0	0	0	0	0	0	0	0	0	0
	0.249445	3.0263	1.1774	2.5319	0.6779	4.395	1.4783	2.1155	1.0507	2.9577	1.6255	2.3429	0.5721			0.249722	0	0.4223	0	0.6822	0	0.7364	0	0.4722	0	0.4276	0	0.2067
	0.498889	0.4689	1.2672	0	0.9228	1.8198	0.8499	0.1718	1.166	1.2367	1.3154	0	0.8339			0.498889	0	0.7416	0	1.4613	0	1.7663	0	0.3759	0	0.7306	0	0.4499
	0.749167	0	1.5419	0	1.4749	0.4496	0.3016	0	0.8069	0.4536	0.7099	0	1.2499			0.748611	0	1.0581	0	1.816	0	2.2382	0	0.4838	0	0.7065	0	0.6249
	0.998889	0	1.9468	0	1.7441	0.0853	1.0661	0	1.1047	0	0.4954	0	1.8766			0.998611	0	1.3613	0	1.5114	0.4104	2.1259	0	0.6507	0	0.6864	0	0.9053
	1.24944	0	2.1829	0	2.2511	0.4954	2.1946	0	1.5209	0	0.4044	0	2.0727			1.24778	0	1.2682	0	1.4226	1.6763	1.7241	0	0.4504	0	0.6918	0	1.424
	1.49833	0	2.2852	0	2.7561	0.9041	2.9923	0.0139	1.7273	0	0.3493	0	2.3588			1.49722	0	1.3286	0	1.413	3.0768	1.659	0	0.3649	0	0.5966	0	1.5241
	1.74778	0	2.4564	0	2.9974	1.3024	3.416	0.1178	1.7339	0	0.4335	0	1.8367			1.74667	0	1.39	0	1.41	4.4442	1.4888	0	0.9155	0	0.7223	0	1.949
	1.99806	0	2.6765	0	3.1386	1.6533	3.7465	0.1301	1.6771	0	1.1561	0	2.3387			1.99694	0	1.6102	0	1.4694	5.4016	2.5102	0.4931	0.834	0	0.9895	0	2.0658
	2.24861	0	2.7606	0	3.2788	2.4717	4.2738	0.2072	1.9005	0	1.1287	0	2.3158			2.24667	0	1.7139	0.614	1.5536	6.0535	2.9339	1.0735	1.0919	0	1.3545	0	2.2445
	2.49833	0	2.1702	0	3.3691	2.9568	4.7402	0.248	2.4438	0	0.7278	0	1.998			2.49667	0	1.7543	1.5114	1.6747	7.4434	2.9654	0.923	0.9492	0	1.676	0	2.5902
	2.74861	0	2.2818	0.5191	3.4523	3.92	5.2097	0.562	2.559	0	0.4503	0	2.1453			2.74639	0	1.8151	2.1825	1.4168	8.2776	3.1321	1.2552	0.7825	0	1.4808	0	2.7719
	2.99889	0	2.1928	0.8851	3.3212	4.7538	4.9606	0.8517	2.5004	0	0.3076	0	1.9967			2.99611	0	1.8783	2.7869	1.3952	9.1549	2.8166	1.5971	0.9132	0	1.1739	0	2.8333
	3.24861	0	2.3377	1.2083	3.3069	4.9797	5.2279	0.5713	2.639	0	0.4818	0	2.2432			3.24583	0	2.08	3.4147	1.6946	10.2066	2.6691	2.0016	1.3	0	0.7221	0	2.8612
	3.49861	0	1.92	1.5734	2.9716	5.5767	5.7827	0.8203	2.6055	0	0.3405	0	2.7102			3.49639	0	2.287	4.0832	1.9563	10.5316	2.8191	2.2809	1.2212	0	0.7177	0	3.0733
	3.74861	0	1.9479	1.8511	3.0573	6.0422	5.7537	0.8367	2.6167	0	0.2637	0	2.7146			3.74611	0	2.466	4.3086	2.0054	10.8279	2.9193	2.6272	0.9403	0	0.3593	0	3.2865
	3.99889	0	2.1744	2.453	2.9266	6.54	5.8448	1.2701	2.5111	0	0.3164	0	2.7594			3.99611	0	2.5226	4.3926	2.1599	11.261	3.156	2.7605	0.6282	0	0.7519	0.1851	2.8722
	4.24861	0	2.5398	2.1364	3.0075	7.2721	6.0381	1.3477	2.6868	0	0.2551	0	2.5072			4.245	0	2.4392	4.9864	2.3436	11.7504	3.3392	3.34	0.7878	0	0.6135	0.6822	2.843
	4.49861	0	2.4688	2.0647	3.3725	7.3589	5.792	1.4489	2.3373	0	0.4811	0	2.7125			4.49472	0	2.4644	5.076	2.4619	12.279	3.4267	3.6279	1.5385	0	0.6344	0.8391	2.5552
	4.74778	0	2.2542	2.0022	3.8439	7.4047	5.5323	1.5449	2.3102	0	1.098	0	2.5135			4.74444	0	2.6991	5.7512	2.399	12.6924	3.3636	3.5095	1.7761	0	0.4677	1.1848	2.8196
	4.99778	0	1.8895	1.6765	3.7788	8.0548	5.747	1.5281	2.3113	0	1.2883	0	2.7813			4.99444	0	2.889	6.0092	1.9636	13.1203	3.0529	3.756	1.9583	0	0.5153	1.1594	3.2074
	5.24695	0	2.1721	1.8504	4.0257	8.6532	5.8813	1.4022	2.4011	0	1.8183	0	2.8676			5.24417	0	3.0753	6.2933	2.098	13.8724	2.4932	3.6137	2.0908	0	0.3526	1.1789	3.4964
	5.49639	0	2.6663	1.6685	4.2612	8.8794	5.8103	1.6264	1.9089	0	2.0014	0	3.1261			5.49417	0	3.3283	6.6455	2.1164	14.9494	2.2945	3.7315	1.7412	0	0.339	1.654	3.5886
	5.74639	0	2.594	1.4178	4.1897	9.2049	6.2426	1.2872	2.0593	0	1.9841	0	3.0383			5.74389	0	2.9051	6.9756	2.336	15.9294	2.0568	4.2738	1.6317	0	0.783	1.5451	3.983
	5.99611	0	2.5797	1.8077	3.9719	9.7452	6.3072	1.7086	2.1422	0	2.2895	0	2.7578			5.99278	0	2.8619	7.3515	2.8213	16.8437	2.0726	4.6556	1.4877	0	1.0329	1.9716	3.8425
	6.24583	0	2.7091	2.6116	3.6243	10.7204	5.853	2.1899	1.9658	0	2.2289	0	2.3543			6.24306	0	2.9524	7.292	3.28	17.4315	2.1374	5.1529	1.6033	0	1.2425	1.8964	3.8451
	6.495	0	2.4776	3.219	3.6623	11.7514	5.8817	2.115	1.4056	0	1.9805	0	2.0939			6.49278	0	2.8631	7.9988	3.6869	17.7023	2.1776	5.2358	1.8578	0	1.3848	1.9739	3.8177
	6.745	0	3.0466	3.6547	3.3915	12.5228	6.3777	2.3497	0.8306	0	1.9046	0	1.7624			6.74195	0	2.5386	8.8682	3.2953	18.5245	2.3993	5.3207	1.78	0	1.224	2.3405	4.1852
	6.99528	0	2.7532	3.9977	3.3479	13.1573	6.0301	2.5862	0.618	0	2.0044	0	1.7616			6.9925	0	2.1905	9.5344	3.1635	19.4956	2.7522	5.3976	1.7988	0	0.9541	2.196	4.3557
	7.24556	0	3.0182	4.0803	3.86	13.4153	5.9063	3.2053	0.174	0	1.7645	0	2.0158			7.24278	0	2.3937	10.3773	2.7545	20.4349	2.2679	5.6794	2.1574	0	1.1436	2.3734	4.3617
	7.49556	0	2.9117	4.432	4.3144	13.6939	6.2409	3.4374	0.714	0	1.7543	0	1.968			7.49278	0	1.8684	11.3565	3.0887	21.6804	2.4111	5.9011	1.9775	0	1.0265	2.1172	3.7837
	7.745	0	2.6732	5.1553	4.6074	15.0625	5.5303	3.6235	0.8347	0	1.2582	0	2.6204			7.7425	0	1.203	12.4023	3.6323	22.6816	2.2789	5.5441	1.1502	0	1.0513	2.1751	3.1062
	7.99444	0	2.5001	5.4951	4.6119	15.4533	5.3847	3.7275	0.6548	0	1.2587	0	2.4606			7.99195	0	1.511	13.1907	3.7991	23.49	2.2469	5.9461	0.5916	0.0997	1.0379	2.2631	2.9105
	8.24417	0	2.7344	5.8438	4.4962	16.258	5.568	4.0486	0.7874	0	1.5682	0	1.7578			8.24139	0	1.4831	14.328	4.1607	24.6767	1.8459	6.1163	0.2046	0.1639	1.5115	2.5124	3.1295
	8.49361	0	2.634	6.1047	4.3378	17.3205	5.2264	4.1909	0.8088	0	2.0052	0	2.2562			8.49111	0	2.0644	15.357	4.3126	26.0178	1.6872	6.7796	1.0324	0.1014	1.4846	2.8665	3.0721
	8.74389	0	2.4557	6.489	3.8476	17.6109	5.3396	3.9393	0.5633	0	2.0982	0	2.1216			8.74111	0	1.9449	16.0509	4.3349	27.289	1.6993	6.7431	1.6746	0.0398	1.6563	2.9453	3.0842
	8.99417	0	2.8336	7.2508	3.8567	18.7224	5.5991	4.3339	0.4087	0	1.9925	0	2.0703			8.99083	0	2.0249	16.6101	4.4935	28.2376	1.8137	6.561	1.6877	0	1.5151	2.9104	2.7291
	9.24361	0	3.1371	8.0893	4.0765	19.6149	5.644	4.3731	0.0801	0.5414	2.1204	0	2.5365			9.24028	0	2.4055	17.5702	4.4521	29.1383	1.7181	6.6972	1.833	0	2.0371	3.2438	2.8964
	9.49333	0	3.2058	8.7848	4.1802	20.6947	5.5587	4.5103	0.1489	0.5082	2.0783	0	2.7429			9.49	0	2.3551	18.6831	3.9115	30.4497	2.0305	7.1269	1.4375	0	2.4272	3.0466	3.4306
	9.7425	0	3.0966	10.1104	4.1208	21.2303	5.4286	5.0763	0.1281	0.8313	1.6674	0	2.8967			9.73917	0	2.2989	19.7364	3.8322	31.3272	2.4635	7.4615	1.3398	0	2.1618	2.8884	2.9663
	9.9925	0	3.3348	10.7318	3.6578	22.1265	5.4312	5.2815	0.237	0.9489	1.5182	0	2.5049			9.98917	0	2.2916	20.8385	4.4537	32.3652	2.6973	7.6494	1.4765	0	2.0354	2.7452	2.9355
	10.2422	0	3.3683	11.5208	4.1836	23.0588	5.5273	5.375	0.4403	0.5412	2.0084	0	2.8052			10.2394	0	2.4956	21.9294	4.4952	33.2233	2.8609	7.6694	1.1797	0	1.46	2.7948	3.265
	10.4922	0	3.4792	12.0433	4.43	24.1409	5.2712	5.3887	0.7173	0.7784	2.069	0	3.003			10.4892	0	2.5234	23.0634	3.8387	34.2212	2.7116	8.0207	1.3522	0	1.4829	3.0804	3.4654
	10.7417	0	2.7191	12.6106	4.8783	25.0317	5.5216	5.5195	0.9865	0.7018	2.4021	0	2.8549			10.7389	0	1.9314	24.0511	3.7301	35.1764	2.5461	8.1167	1.2795	0	1.8316	3.4099	3.3488
	10.9917	0	2.9268	13.5656	5.2216	26.1798	5.2653	5.5433	1.0334	0.6391	2.7317	0	2.8936			10.9894	0	1.7827	25.1314	3.6528	36.3664	2.334	8.2529	0.8162	0	1.9388	3.9361	3.9131
	11.2419	0	2.6583	14.4704	5.5145	26.7302	4.948	5.5804	1.1193	0.195	2.5432	0	3.165			11.2392	0	1.5596	26.1621	3.9855	37.2655	2.2617	8.6901	0.717	0	2.4222	4.1369	3.8299
	11.4919	0	2.6648	15.2871	5.266	27.9613	4.8815	5.7542	1.5476	0	2.7991	0	3.0584			11.4889	0	1.62	27.1158	3.8193	38.7553	2.346	9.1457	1.0393	0	2.1566	4.0733	3.8709
	11.7417	0	2.3425	16.1798	5.0189	28.3014	4.6932	6.0963	1.5119	0.1424	2.4697	0	3.2709			11.7383	0	1.5512	28.1538	3.9032	39.5163	2.2807	9.7134	1.0642	0	2.1903	4.2412	4.0811
	11.9919	0	2.4729	17.1548	5.576	28.7089	4.5232	6.1198	0.9395	0.3654	2.2684	0	3.6062			11.9886	0	1.8962	29.0403	4.2039	40.4195	1.8915	9.6739	1.3693	0	2.5923	4.4993	3.6714
	12.2417	0	2.1226	18.0272	5.7927	29.5693	4.5989	5.9961	0.7234	1.0148	2.5495	0	3.724			12.2378	0	2.0398	29.7496	4.4695	41.2172	1.8008	9.7487	1.3526	0.1582	2.6143	4.3723	3.6153
	12.4917	0	3.0709	19.1658	5.2784	30.7154	4.2943	6.2985	0.7554	1.3983	3.416	0	3.9367			12.4883	0	2.3534	30.405	4.4689	41.8297	1.9074	9.9294	0.8375	0.6519	2.3626	4.1681	3.7812
	12.7408	0	3.5884	19.808	4.8577	31.464	4.0205	6.0845	0.8665	1.6072	3.7328	0	4.1872			12.7375	0	2.2482	31.8856	4.1525	42.818	1.6481	10.2214	0.9946	1.3231	2.6762	4.6421	3.5887
	12.9903	0	3.4769	20.692	4.7885	32.3133	3.6615	5.8061	0.994	1.9322	3.6847	0	4.8243			12.9869	0	2.5571	33.0574	3.7955	43.3519	1.4526	10.4757	1.5719	1.5106	2.2814	4.9315	3.5936
	13.2406	0	3.2989	21.355	4.7724	33.3735	3.6755	5.8565	0.6294	2.3066	3.8131	0	4.9089			13.2372	0	2.6645	34.2328	4.1516	43.9253	1.6412	10.8244	1.8009	1.4001	2.6779	5.3271	3.4767
	13.4894	0	3.1138	22.3207	5.1193	34.3558	3.6677	6.6334	0.4901	2.1021	2.9658	0	4.9793			13.4867	0	3.1036	35.0693	4.1771	45.0998	1.5003	11.1096	1.7768	1.5006	2.8825	5.655	3.3908
	13.7392	0	2.6759	23.3786	4.8673	35.2371	3.7654	6.6124	0.4898	2.0882	2.7641	0	4.7654			13.7364	0	3.4306	36.3945	3.9279	45.9969	1.648	11.7875	1.6037	1.3197	2.9471	5.7944	3.1695
	13.9886	0	3.3565	24.5602	4.8829	36.2456	4.1475	7.2195	0.6385	2.3055	2.1671	0	5.1408			13.9858	0	3.9858	37.1679	3.6836	47.1348	1.3318	11.7682	1.855	1.3626	2.7936	5.6151	2.9041
	14.2389	0	3.6234	25.3125	4.8282	37.0491	4.5064	7.405	0.8503	2.3097	1.4975	0	4.8974			14.235	0	3.8659	38.0615	3.4244	48.018	1.4374	11.5357	1.695	1.5201	3.0829	5.618	2.6791
	14.4881	0	3.7732	26.0443	4.4956	37.9445	4.4914	7.3784	0.8912	2.3685	1.5372	0	5.1397			14.4847	0	4.3593	39.0301	3.3284	48.797	1.64	11.1952	1.4344	1.5558	3.3387	5.7423	2.4445
	14.7383	0	3.7616	27.3291	4.4138	38.5783	4.167	7.4642	1.1441	2.6209	1.1644	0	4.9197			14.7344	0	4.1813	40.0667	3.0272	49.5158	1.7673	11.1617	1.0935	1.4764	3.4394	5.6371	2.6324
	14.9881	0	4.0249	28.2315	4.2244	39.3064	3.8486	7.5286	1.198	2.4658	1.3534	0	5.5666			14.9825	0	4.0895	40.8073	2.9515	50.1211	1.7844	11.037	0.8995	1.634	3.6737	5.7789	2.7949
	15.2361	0	3.6118	29.0909	4.1496	39.8994	3.7937	7.3673	1.329	2.4515	1.1978	0	5.9172			15.2314	0	4.1063	41.8996	2.8918	51.0743	1.676	11.0575	1.1646	1.8578	4.0368	5.9563	3.098
	15.4861	0	4.3366	29.6564	4.1798	40.7194	3.71	7.5088	1.649	2.0491	0.842	0	5.8585			15.4817	0	4.5334	42.8361	2.5232	52.1748	1.4359	11.1937	1.1799	1.7153	3.8692	6.1941	3.1165
	15.7358	0	4.2683	30.9246	4.382	41.6227	3.7113	7.5795	1.4872	2.2475	1.4615	0	5.8534			15.7308	0	4.6196	43.4807	2.6944	53.0056	1.7618	11.2564	1.1188	1.5734	4.3374	6.0001	2.9987
	15.985	0	4.2218	31.9627	3.9173	42.3751	3.8561	7.3989	1.5614	2.4783	1.5028	0	6.0183			15.98	0	4.9015	44.2773	3.1089	53.957	1.6913	11.2905	1.4703	1.5199	4.0465	6.2753	3.3459
	16.2344	0	4.6098	32.7032	4.7789	43.1613	3.9424	7.5755	1.8311	2.3652	1.3303	0	6.15			16.23	0	4.5969	45.0615	3.4484	54.712	1.6399	11.3207	1.4654	1.4446	4.2184	6.3239	3.8705
	16.4842	0	4.6847	33.3931	5.1507	43.8212	3.8777	7.5863	2.0526	2.2581	1.2527	0	6.5029			16.4792	0	4.7628	45.5805	3.1807	55.4149	1.6186	11.239	1.7785	1.7046	4.0628	6.1796	3.8147
	16.7333	0	5.2704	33.8368	5.2005	44.4261	3.4962	7.9931	1.9827	1.7489	1.3775	0	6.5483			16.7281	0	5.1131	46.4131	3.2843	56.1742	1.4591	11.3942	1.7937	1.8884	3.9742	6.2349	3.6719
	16.9833	0	5.1696	34.8243	5.2596	45.0936	3.2563	7.9293	2.585	1.2449	1.6331	0	7.0003			16.9783	0	5.7054	47.1865	3.5495	57.2338	1.2567	11.4947	2.0354	1.9066	3.8789	6.34	3.7619
	17.2333	0	5.6333	35.7156	5.2469	45.9077	3.3768	7.6881	2.2714	1.0972	1.3548	0	7.1763			17.2281	0	5.6418	48.2055	3.874	58.1127	1.2846	11.7525	1.8776	2.0611	4.1202	6.5466	3.6566
	17.4833	0	6.0071	36.3467	5.2037	46.6431	3.674	7.8019	2.6202	0.9506	0.9302	0	7.0479			17.4783	0	6.1442	49.0987	3.5285	58.9925	1.4263	11.8713	2.0298	1.8153	3.8424	6.8517	3.5909
	17.7328	0	6.0027	36.8651	5.7949	47.1741	3.6954	7.8452	2.2791	0.5204	1.2034	0	7.4094			17.7278	0	6.374	49.8491	3.2794	59.6777	1.2692	12.0867	2.0655	2.0421	3.904	7.2316	3.5894
	17.9817	0	5.7831	37.5091	6.1865	47.8191	3.7582	8.2134	1.7416	0.6064	1.3968	0	8.0282			17.9769	0	6.2745	50.5261	3.328	60.295	1.3892	12.1086	1.7289	2.2525	3.9042	7.0073	3.6008
	18.2319	0	6.2845	38.2979	6.3028	48.7312	3.5375	8.1644	1.9711	0.7245	1.6298	0	7.7349			18.2264	0	6.3608	51.2617	3.2972	60.9235	1.2005	12.0679	2.1452	2.5067	4.1623	7.1072	3.6574
	18.4808	0	6.1213	39.3121	6.1192	49.4093	3.4955	8.2126	1.6975	0.9484	1.6544	0	7.6458			18.4761	0	6.2934	52.1101	3.2615	61.4807	1.203	12.2815	2.2848	3.1638	4.8962	7.3794	3.5812
	18.7306	0	5.6011	40.0314	5.9908	49.8379	3.5884	8.5029	1.301	1.0008	1.7429	0	7.5853			18.7261	0	6.0183	52.9904	2.8441	62.3207	1.0276	12.6424	1.929	3.5509	4.992	7.434	3.7044
	18.9797	0	5.818	40.7922	6.0756	50.4214	3.7584	8.2972	1.4396	0.7918	2.2263	0	7.5264			18.9753	0	6.2904	53.7157	2.6315	63.2079	0.8857	12.8121	1.853	3.5142	5.0499	7.967	3.376
	19.2297	0	5.6305	41.2825	6.1624	51.0092	3.5681	8.0847	1.5694	0.536	2.6481	0	7.8051			19.2258	0	6.7485	54.2824	2.668	63.8935	0.6491	12.9958	1.7256	3.3887	5.3651	7.7398	3.236
	19.4794	0	5.8634	41.8151	6.1796	51.5976	3.4424	8.0921	1.5603	0.8741	3.2587	0	7.8501			19.4756	0	6.8876	54.905	2.2178	64.4249	0.5631	13.077	1.5773	3.3651	5.3702	7.9125	3.2579
	19.7294	0	5.9865	42.5516	5.8499	52.3167	3.3249	8.2035	1.4154	0.8263	3.0336	0	8.2598			19.7244	0	6.8906	55.6996	2.0316	64.9959	0.7154	13.524	1.7896	3.2223	5.245	7.722	3.3329
	19.9797	0	6.0989	43.2448	5.6057	52.6616	3.4519	8.1448	1.3124	0.9708	2.5718	0.0081	8.6267			19.9747	0	6.9095	56.5429	2.0852	65.4664	0.7421	13.8414	2.2849	2.7612	5.4666	8.1499	3.7433
	20.2289	0	6.1721	43.6445	5.3097	53.3549	3.3577	8.4533	1.1928	0.7979	2.4325	0.3365	8.9039			20.2244	0	6.8079	57.0579	2.1098	66.104	0.5044	14.3319	2.347	2.9387	5.6724	8.4476	3.6461
	20.4783	0	6.3177	44.5342	5.0617	53.8043	3.4262	8.8184	1.2965	0.9656	2.5962	0.6884	8.5309			20.4744	0	6.8291	57.8504	2.2254	66.6575	0.5439	14.6084	2.4829	3.1488	5.2132	8.6035	3.5449
	20.7286	0	6.5715	45.1278	4.6706	54.446	3.4834	8.7669	1.3931	0.7491	2.322	1.3067	8.5039			20.7242	0	6.8606	58.6891	2.2899	67.1319	0.5525	14.8372	2.884	2.965	5.0471	9.221	3.6802
	20.9781	0	6.7133	45.6116	4.2121	55.0105	3.3759	8.7638	1.2397	0.5261	2.317	1.2797	8.3955			20.9736	0	6.5305	59.2695	2.212	67.4762	0.7584	14.902	2.8894	2.7899	4.9552	9.332	3.235
	21.2272	0	6.4937	46.2764	4.0018	55.4786	3.3907	8.2959	1.1029	0.7313	2.0285	1.339	7.9111			21.2233	0	6.9004	59.6882	2.2029	68.1246	0.9997	15.0926	3.0272	2.4342	5.3835	9.9064	3.4626
	21.4772	0	6.7315	46.8439	4.1242	55.9192	3.4919	8.1895	1.0687	0.887	2.1682	1.4972	8.0157			21.4739	0	6.2789	60.1696	2.22	68.5776	0.9384	15.0156	3.2901	2.5754	5.6682	9.99	3.5112
	21.7272	0	6.5782	47.3223	3.87	56.308	3.3984	8.2373	1.0304	1.2472	2.4867	1.5766	8.4767			21.7231	0	6.7171	60.5942	2.2447	68.6883	0.9992	14.7908	3.2564	3.2076	5.8733	10.0481	3.5599
	21.9772	0	6.7243	47.678	3.9686	56.8838	3.1037	8.0871	1.4175	0.9768	2.2808	1.8704	8.3201			21.9733	0	6.9219	61.1069	2.0285	69.1977	1.0122	14.7445	3.3134	3.2422	6.0005	10.1048	3.6462
	22.2272	0	6.4998	48.0514	4.3707	57.3438	3.2091	8.1281	0.7734	0.9047	1.9823	2.1405	7.9306			22.2231	0	7.239	61.4486	1.8573	69.4766	1.2613	14.825	3.3389	3.6296	5.8794	10.057	3.5484
	22.4775	0	6.4698	48.3832	4.4003	57.771	3.3169	8.1195	0.6319	0.7737	2.0064	2.2685	7.6722			22.4719	0	7.5102	61.8703	2.0075	69.7537	1.1648	14.9914	3.298	4.3417	5.337	10.2423	3.7486
	22.7272	0	5.8658	48.5994	4.6121	58.3328	3.3883	8.6833	0.454	0.672	1.6276	2.7312	7.6622			22.7211	0	7.8452	62.2717	1.9311	70.2174	1.0745	14.9351	3.6286	4.0595	5.4454	10.1237	3.4784
	22.9778	0	6.1926	49.024	4.5304	58.6834	3.3676	9.3245	0.5941	0.7855	1.9555	2.7275	8.0012			22.9711	0	7.7685	62.488	1.8609	70.6835	0.9787	15.4808	3.5947	4.26	5.0921	10.497	3.4699
	23.2275	0	6.365	49.4248	4.4852	58.8156	3.4758	9.3895	0.8682	0.6234	1.8204	2.6632	8.1755			23.2206	0	7.9214	62.8618	1.8313	71.1769	1.1411	15.7394	3.9657	4.4089	5.3529	10.6913	3.2353
	23.4778	0	6.2316	50.0973	4.2401	59.4626	3.4914	9.5922	0.9614	0.7977	1.4308	2.7483	8.1474			23.4697	0	8.4583	63.1634	1.98	71.633	1.1475	15.9078	4.4262	4.4255	5.6389	10.8221	2.9012
	23.7275	0	6.3522	50.4685	4.1306	59.851	3.094	9.7725	0.5078	0.9759	1.4693	2.8734	8.0849			23.7192	0	9.1524	63.7528	2.1643	72.0472	1.2218	16.1828	4.4009	4.301	5.5788	10.8595	3.3629
	23.9769	0	5.8437	51.0683	4.1236	60.4329	3.0011	9.9488	0.7318	1.3281	0.7892	2.8688	8.7523			23.9689	0	9.7646	64.254	1.9789	72.6613	1.2904	16.4588	4.4598	4.0804	5.7233	11.274	3.544
	24.2269	0	5.7139	51.4347	4.0232	60.6638	3.1086	9.7527	1.0296	1.398	1.0237	3.1581	9.0466			24.2189	0	9.9262	64.7626	1.9122	73.0674	1.2247	16.8569	4.6225	4.0519	6.1209	11.5507	3.7241
	24.4772	0	5.8684	51.8654	4.2101	60.8758	3.3328	10.1291	1.3838	1.1556	1.4784	3.2662	9.0576			24.4686	0	10.008	65.3372	1.6727	73.4286	1.3939	17.0475	4.5947	4.2277	6.286	11.914	3.8049
	24.7269	0	5.9854	52.5457	4.1391	61.3872	3.2977	9.9852	1.5234	1.4306	1.9688	3.5376	9.1932			24.7178	0	9.2937	65.7843	1.9571	73.7919	1.403	17.1745	4.3745	4.6082	6.3238	12.1264	3.8788
	24.9764	0	6.0355	52.8226	4.101	61.6605	3.3673	10.2203	1.5233	1.3112	2.4708	3.8925	8.579			24.9667	0	9.9846	66.0127	1.745	74.1385	1.2419	17.4494	4.6418	4.5313	6.526	12.0516	3.7906
	25.2261	0	5.7736	53.2427	4.1594	62.2969	3.2623	10.6289	1.5236	1.6663	2.7647	4.5369	8.4645			25.2164	0	9.6903	66.3327	1.9066	74.3006	1.2082	17.677	4.8729	4.5406	7.0647	12.1239	3.9568
	25.4764	0	5.4605	54.2861	4.127	62.7522	3.5099	10.786	1.9959	2.0559	2.8183	4.8213	8.2129			25.4664	0	9.7325	66.6954	1.8721	74.485	1.4953	18.2791	5.2552	4.4846	7.4976	12.2157	4.3781
	25.7264	0	6.1246	54.9062	4.0704	63.4843	3.3378	11.0917	2.4616	2.7816	3.1206	5.0862	8.3985			25.7161	0	10.4288	66.918	1.9682	74.9007	1.5508	18.7641	5.1926	4.4943	8.0399	12.5882	4.4357
	25.9767	0	5.5613	55.2936	3.9598	63.8193	3.2032	11.2356	2.0294	2.4689	2.8603	5.3511	8.3768			25.9661	0	10.3766	67.2033	1.8372	75.2349	1.7084	19.2659	4.8678	4.4569	8.1457	12.8382	4.771
	26.2258	0	5.2798	55.6938	3.9776	64.1797	3.1114	11.3566	2.3521	2.6528	3.4385	5.788	8.3864			26.2153	0	10.1591	67.4749	2.0097	75.5266	1.9692	19.5864	4.984	4.468	8.2925	13.1534	4.7041
	26.4753	0	5.6306	56.2679	3.8731	64.6023	3.1256	11.0831	2.2413	2.2764	3.8403	6.2585	8.4157			26.4647	0	10.5289	67.9393	1.7213	75.9169	1.9564	20.0443	4.8944	4.5394	8.2942	12.8749	4.4074
	26.7256	0	6.2159	56.9078	3.7841	65.2177	3.1193	11.5125	2.21	2.3783	4.0807	6.4774	7.8016			26.7144	0	10.3447	68.3818	1.6827	76.3741	1.8447	19.994	5.1994	4.6526	8.3538	13.1196	4.6315
	26.975	0	6.3274	57.3115	3.8537	65.6053	3.0627	11.8229	2.4206	2.6204	4.4606	6.6521	7.6734			26.9642	0	8.8728	68.8213	1.7068	76.7615	1.7976	20.0722	5.024	4.766	8.4453	13.3054	4.6066
	27.2242	0	6.3739	57.5739	3.7128	65.8207	2.9437	11.676	2.3793	2.1503	4.641	6.7531	7.4797			27.2136	0	8.9251	68.9762	1.854	77.0377	1.808	20.1237	5.0283	4.9169	8.384	13.7602	5.4628
	27.4736	0	6.363	58.0333	3.7804	66.219	2.817	11.6755	2.4348	2.1708	4.1777	7.0951	7.0145			27.4628	0	9.0311	69.189	1.9916	77.3732	1.8736	20.1151	4.7534	5.0161	8.2335	13.8342	5.314
	27.7239	0	6.7171	58.4436	3.7839	66.6039	2.8115	11.7165	2.8959	2.4426	4.4863	6.8554	7.1774			27.7128	0	9.0039	69.7655	1.9952	77.6825	1.8886	20.4144	5.0664	4.9729	8.2376	14.1292	5.2865
	27.9731	0	6.6904	58.6542	3.7054	67.0755	2.7848	11.7535	3.0067	2.2054	4.8109	6.6307	7.4349			27.9625	0	9.2181	70.1578	2.0693	77.884	2.0202	20.5166	5.2562	4.8426	8.4001	14.8017	4.9395
	28.2225	0	6.6375	59.015	3.8289	67.6822	2.5886	11.7512	3.7853	2.0266	5.2011	6.5095	7.6602			28.2125	0	9.5429	70.5289	1.8497	78.3184	2.0402	20.5721	4.7783	4.7954	8.1966	14.6536	4.8792
	28.4717	0	6.7773	59.4967	3.8257	68.2613	2.6275	11.8876	4.1826	1.6934	5.4676	6.7439	7.4926			28.4617	0	10.0551	70.9073	1.6232	78.5892	1.9818	20.5958	5.0051	4.807	7.9408	14.4179	4.763
	28.7208	0	7.3581	60.0669	3.8233	68.5724	2.8793	12.2189	4.8415	2.014	5.7074	7.2663	7.6139			28.7114	0	9.6698	71.3444	1.7043	78.9754	2.0995	20.9331	5.0441	5.026	7.8461	15.0623	4.3059
	28.9708	0	6.9839	60.6424	3.5895	68.7873	2.9054	12.2543	5.0995	2.4276	5.9399	7.0158	7.7122			28.9608	0	9.755	71.793	1.8194	79.202	2.0509	21.1307	5.0064	5.1337	7.4695	14.7897	4.4026
	29.2203	0	7.4738	60.9569	3.8027	69.0948	3.1488	12.5653	4.7777	2.4504	5.8422	7.417	7.5528			29.2111	0	10.6863	72.1271	1.8654	79.5569	2.0115	21.8151	4.7917	5.0702	7.6859	15.2387	4.6009
	29.47	0	7.5402	61.4613	3.4294	69.4827	3.2193	12.5833	4.7488	2.5237	5.9527	7.5018	7.4885			29.46	0	10.5857	72.4041	1.6765	79.9036	2.0729	21.7661	5.1262	5.2288	7.4755	15.3562	4.8108
	29.72	0	7.2494	61.7898	3.5266	70.0348	2.9864	12.9058	4.5882	2.5807	5.5352	7.4276	7.7656			29.7097	0	10.558	72.8079	1.7444	80.2535	2.1958	21.7248	5.2291	5.427	7.5654	15.5402	4.6805
	29.9697	0	7.8465	62.2801	3.5446	70.6331	2.8047	13.0916	4.7945	2.8021	5.0371	7.4384	7.5572			29.9592	0	10.5713	73.3986	1.7406	80.4789	2.2136	21.7385	5.2766	5.4321	7.4737	15.7707	4.4299
	30.2192	0	7.7306	62.5445	3.7344	70.9356	2.8071	12.9711	5.2005	2.81	5.0244	7.6719	7.6484			30.2089	0	10.4454	73.5671	1.662	80.8063	2.3029	21.9531	5.5117	5.685	7.5041	15.6699	4.1378
	30.4694	0	7.2844	62.8032	3.5957	71.2566	2.999	12.9381	5.2189	2.9681	4.7841	8.1818	7.4376			30.4589	0	10.1106	73.8896	1.4175	81.2065	2.2119	22.0522	5.6485	5.4926	7.6429	15.7551	4.4079
	30.7189	0	7.1372	63.2024	3.3284	71.7332	3.047	13.2319	5.0857	3.2483	4.5352	8.2206	7.4599			30.7086	0	10.0453	74.3072	1.5312	81.4687	2.2955	22.3031	5.9716	5.462	7.776	15.9703	4.4895
	30.9692	0	7.471	63.5606	3.424	72.2644	3.0992	13.425	5.3799	3.4965	4.4433	8.356	7.5771			30.9581	0	10.5107	74.7287	1.587	81.7367	2.2272	22.5194	6.3391	5.4582	7.9245	15.7495	4.3111
	31.2186	0	7.0014	64.0079	3.451	72.6934	2.9207	13.379	5.4684	3.432	4.4532	8.4731	8.0058			31.2078	0	10.032	75.1448	1.5808	81.9751	2.1633	22.9316	5.823	5.2512	8.1795	15.9888	4.296
	31.4689	0	6.2827	64.5484	3.3771	72.9758	2.7134	14.181	5.49	3.3591	4.7491	8.607	8.1678			31.4578	0	9.8713	75.5382	1.5336	82.1817	2.0633	23.0062	5.7361	5.5669	8.1429	16.1465	4.3364
	31.7183	0	6.483	65.0732	3.1185	73.3405	2.7275	14.4231	5.1893	3.3362	5.3748	8.6149	8.3467			31.7075	0	9.9122	76.1432	1.1652	82.5404	1.999	23.2566	5.8047	5.5087	8.3421	16.2802	4.6601
	31.9686	0	5.4243	65.6033	2.9803	73.7238	2.762	14.8188	5.2231	3.397	5.7496	8.9488	8.2183			31.9581	0	10.0721	76.6095	1.2254	82.8039	2.0536	23.1975	5.7733	5.7068	8.2207	16.1531	4.4615
	32.2183	0	5.8105	65.9182	2.9184	74.237	2.8116	14.9389	4.7475	3.4703	5.4358	9.4008	7.9284			32.2078	0	10.5017	76.8987	1.2935	83.1245	1.9332	23.3758	6.0162	5.8361	8.0278	16.4033	4.3209
	32.4683	0	6.2672	66.3613	2.8954	74.5755	2.666	14.8413	5.1211	3.5672	5.2029	9.4011	7.8105			32.4578	0	9.8004	77.1262	1.1185	83.4972	1.8414	23.3213	6.1589	5.7831	8.4737	16.4355	4.1295
	32.7178	0	6.2224	66.8618	2.8891	74.7453	2.7096	14.7296	5.2511	3.6384	5.3125	9.3762	7.545			32.7075	0	10.3717	77.4843	0.9676	83.8143	1.6906	23.661	6.1388	5.8715	8.9293	16.7193	3.8222
	32.9675	0	5.7312	67.4849	2.7945	75.0085	2.6878	14.5856	5.5626	3.5313	5.7327	9.2205	7.3584			32.9575	0	10.8151	77.7994	0.9748	84.0448	1.7591	23.7325	6.2761	5.9165	8.9965	16.9175	3.4921
	33.2175	0	5.1918	68.0916	2.7121	75.3407	2.6189	14.6616	5.2535	4.0015	5.5611	9.562	7.4705			33.2069	0	10.6372	78.0068	1.052	84.2257	1.7099	23.8528	6.7941	6.0306	9.3252	16.8926	3.3641
	33.4678	0	5.1016	68.2609	2.7795	75.6832	2.8424	14.8202	5.2865	3.9914	5.561	9.4696	7.68			33.4572	0	11.1352	78.3913	1.1607	84.3937	1.7174	24.0072	7.0398	6.2626	9.3502	16.909	3.5008
	33.7178	0	4.9007	68.7927	2.686	76.2146	2.7508	15.0172	5.5381	4.216	5.2229	9.3232	7.6095			33.7064	0	10.6877	78.7573	1.1203	84.6603	1.9363	23.8819	6.9245	6.1613	9.9052	16.7208	3.5899
	33.9681	0	4.7128	69.2814	2.6137	76.4928	2.8835	15.0122	5.7406	4.0355	5.5973	9.4165	8.2854			33.9564	0	10.3453	78.9972	1.2526	84.8682	1.9371	23.8883	6.6689	6.113	9.8667	16.7988	3.436
	34.2181	0	4.5442	69.5332	2.6819	76.9511	2.8504	15.0046	5.833	4.1449	5.6947	9.5214	8.0952			34.2067	0	9.8544	79.2325	1.3079	85.074	1.9448	24.2933	6.6	6.2026	10.029	16.7568	3.3779
	34.4683	0	4.1183	70.1744	2.8617	77.3018	2.8652	15.1908	5.8967	4.4455	5.7134	9.679	8.0477			34.4561	0	9.9828	79.6024	1.1415	85.3046	2.0411	24.6646	6.8552	6.2261	9.7564	16.639	3.2806
	34.7175	0	3.6352	70.5321	2.6067	77.5692	2.8794	15.0698	6.0151	4.1869	5.8175	9.5901	7.8799			34.7058	0	9.973	80.0479	1.05	85.5421	2.0922	24.6311	7.0144	6.3671	9.531	16.5296	3.0926
	34.9675	0	3.6431	70.6668	2.5489	77.8157	2.9409	14.6141	6.0592	3.9313	5.7552	9.6643	8.2906			34.9564	0	10.7624	80.1483	1.095	85.8327	2.1709	24.753	7.2287	6.4882	9.968	16.2973	2.6597
	35.2175	0	3.0082	71.1309	2.4369	78.26	2.7964	14.7236	6.2005	3.9295	5.5299	9.8033	8.4258			35.2064	0	10.3871	80.4364	1.1408	86.1091	2.1077	24.7318	7.0395	6.5651	9.9982	16.1267	2.4602
	35.4678	0	2.7227	71.5035	2.4184	78.7421	2.7862	14.5062	6.258	4.327	5.5968	10.1071	8.3785			35.4567	0	11.2547	80.6734	1.0919	86.2779	2.076	24.699	7.0998	6.3294	10.5896	15.8969	2.3233
	35.7178	0	3.0626	71.7149	2.3392	78.9884	2.8081	14.5515	6.2794	4.4271	5.6801	10.2488	8.2515			35.7067	0	10.755	81.0489	0.9456	86.4792	2.1448	24.8507	7.2603	6.5407	10.6953	16.0814	2.4089
	35.9678	0	3.0145	72.0647	2.2399	79.2925	2.8601	14.2979	6.2238	4.4369	5.741	9.9941	8.3135			35.9564	0	10.3991	81.303	0.9624	86.6641	2.2387	24.9215	7.0149	6.5029	10.6852	15.9826	2.4398
	36.2175	0	2.805	72.3777	2.1122	79.7927	2.8254	14.4827	6.092	4.3888	6.0572	10.0269	8.4252			36.2061	0	10.6122	81.4327	1.0464	86.8324	2.3136	25.2564	6.9478	6.6602	10.9683	15.9643	2.5494
	36.4678	0	2.6499	72.7823	2.1645	80.1766	2.7611	14.209	6.5716	3.7823	6.1128	10.3686	8.5433			36.4561	0	10.3584	81.6992	0.9641	87.0535	2.2877	25.4291	6.8929	6.699	11.2961	16.2797	2.7323
	36.7178	0	3.5301	73.2842	2.2107	80.4289	2.8308	14.2349	6.7636	3.7959	6.3927	10.3028	9.0577			36.7067	0	10.3155	81.9784	0.9083	87.2383	2.328	25.3156	7.3019	6.7215	11.4223	16.1565	2.9564
	36.9681	0	3.5166	73.5099	2.228	80.7227	2.9414	14.6653	6.686	3.8048	6.5278	10.8516	8.6112			36.9564	0	10.2217	82.2695	0.9041	87.4523	2.2724	25.6848	7.5484	6.7834	11.5412	16.0454	3.1856
	37.2181	0	3.7397	73.9047	2.1736	80.9405	3.0096	14.7652	6.8682	3.8776	6.6747	11.0742	8.5853			37.2069	0	10.6567	82.4943	1.0412	87.6463	2.238	26.0096	7.6146	6.7129	11.3857	15.9711	3.5345
	37.4681	0	3.426	74.3749	2.0397	81.2211	2.9896	14.879	6.6361	3.5097	6.9233	10.8988	8.8108			37.4567	0	10.8587	82.772	1.0889	87.7987	2.2053	25.8161	8.0926	6.8	11.1247	16.2736	4.5377
	37.7178	0	3.2061	74.6487	2.1317	81.4585	2.9315	14.853	6.9497	3.2827	7.0467	10.8956	8.633			37.7067	0	11.5096	82.9761	1.1716	87.98	2.261	25.7695	7.9775	6.9247	10.8015	16.3998	4.7492
	37.9681	0	2.4981	74.976	1.9742	81.7552	2.9901	14.8662	6.9565	2.9429	6.6609	10.7341	8.7675			37.9569	0	11.0741	83.2881	1.2654	88.2106	2.2848	25.9913	7.9464	7.0608	10.8616	16.7908	5.1204
	38.2178	0	2.7909	75.3138	1.8812	82.0257	3.0382	14.5492	7.0876	3.0146	7.0068	10.792	8.5944			38.2072	0	10.8587	83.4732	1.454	88.4542	2.2122	25.7944	7.9379	7.2886	11.0356	16.7244	5.5066
	38.4678	0	2.8199	75.668	1.7714	82.3204	3.0323	14.5753	6.7861	2.8617	7.0226	10.747	8.7268			38.4567	0	10.9418	83.756	1.3361	88.6382	2.2034	25.8697	7.6716	7.2093	11.0158	16.6948	6.2604
	38.7178	0	3.7249	75.9455	1.7253	82.5654	2.9233	14.4546	6.9388	2.5499	6.6396	10.6799	8.9504			38.7064	0	11.2938	84.0687	1.2501	88.8603	2.2731	25.9815	7.5807	7.4167	10.7059	16.8036	6.5079
	38.9681	0	3.8643	76.2579	1.6934	82.7158	3.005	14.3029	7.1783	2.4435	6.3214	10.8137	9.1125			38.9564	0	11.403	84.3718	1.2368	89.0896	2.1964	25.8732	7.6451	7.3122	10.7949	17.3333	6.3775
	39.2178	0	3.8404	76.7109	1.669	82.947	2.9555	14.2054	7.1495	2.2956	5.9717	11.0049	9.3093			39.2061	0	12.3533	84.5644	1.2358	89.2027	2.2348	25.9726	7.9032	7.5747	10.5223	17.2653	6.422
	39.4683	0	3.4383	77.0062	1.6554	83.3236	2.7194	13.8574	7.3899	2.2874	5.7124	11.167	9.1067			39.4561	0	12.0135	84.7699	1.2243	89.3531	2.2908	26.2805	7.7093	7.8724	10.5808	17.172	6.6987
	39.7183	0	3.4858	77.3313	1.7253	83.5445	2.6926	14.1425	7.3176	2.184	5.5414	11.3141	8.6415			39.7053	0	12.1374	84.9909	1.2797	89.4285	2.27	26.5025	7.6356	7.8939	10.4712	17.2476	7.0525
	39.9681	0	3.5314	77.5488	1.7484	83.7952	2.698	14.011	7.689	2.303	5.7659	10.9575	8.8781			39.9553	0	12.0708	85.2322	1.1304	89.6062	2.3017	26.491	8.0412	8.2485	10.4827	17.189	7.0708
	40.2181	0	3.4153	77.8356	1.7541	84.0529	2.6125	13.9861	7.5216	2.1418	5.5892	11.1252	8.7597			40.205	0	12.5138	85.3936	1.1987	89.8152	2.2499	26.4402	8.3067	8.2308	10.5626	17.5088	7.2993
	40.4678	0	3.3349	78.0516	1.7329	84.1768	2.5077	13.64	7.5568	1.9269	6.2023	10.7901	9.0114			40.455	0	12.6242	85.5419	1.0986	90.0351	2.2482	26.4764	8.4711	8.4146	10.8465	18.0672	7.5525
	40.7181	0	3.2246	78.3848	1.5811	84.3872	2.4714	13.6849	7.3726	1.5891	5.9368	10.882	9.0192			40.7047	0	12.879	85.7081	1.1089	90.1757	2.3098	26.227	8.4348	8.4503	11.0421	18.5219	7.4929
	40.9675	0	3.1316	78.6474	1.5027	84.5134	2.4933	13.5883	7.2385	1.6558	5.823	10.9464	8.7566			40.9544	0	12.0593	85.9474	0.9862	90.3122	2.2555	26.4038	8.2723	8.7638	10.8091	18.7178	8.0475
	41.2178	0	3.2294	78.8599	1.5494	84.5912	2.3873	13.5253	7.1529	1.4629	5.5247	10.8179	8.86			41.2044	0	12.2552	86.1259	0.9072	90.4258	2.2237	26.4493	8.3062	9.067	11.1292	18.8407	7.7929
	41.4667	0	3.007	79.1173	1.4965	84.798	2.2947	13.4737	7.1366	1.4218	5.849	10.4288	8.8429			41.4536	0	12.3243	86.4645	0.7104	90.5929	2.2052	26.9679	7.8777	9.6662	10.7886	19.0866	8.306
	41.7164	0	3.5966	79.4421	1.5336	85.0632	2.2265	13.5346	7.3274	1.6384	5.9617	10.6111	8.7044			41.7042	0	12.1279	86.7499	0.8146	90.6256	2.2835	27.0742	8.053	10.1934	10.7361	18.9793	8.5726
	41.9664	0	3.941	79.8174	1.478	85.2379	2.1866	13.599	7.1183	1.2661	6.001	10.5832	8.8301			41.9539	0	11.8088	86.9316	0.7675	90.7336	2.1958	26.7354	8.471	10.2781	10.7057	18.8869	8.8326
	42.2161	0	3.8932	80.0151	1.3379	85.45	2.164	13.3043	7.3811	1.2726	6.2341	10.9816	9.3093			42.2039	0	11.2815	87.1161	0.7167	90.8353	2.2163	26.9715	8.3767	10.2873	10.2557	19.0151	9.1397
	42.4661	0	3.9882	80.2394	1.4416	85.6697	2.1664	13.0545	7.5075	1.1479	6.6102	10.8966	9.0055			42.4542	0	11.59	87.332	0.7024	91.0671	2.2362	27.0472	8.8195	10.1216	10.5289	19.0498	9.4726
	42.7164	0	4.0055	80.3542	1.4916	85.8938	2.1854	12.7746	7.3426	1.1606	6.3357	11.0302	9.2297			42.7042	0	11.6164	87.567	0.7466	91.2884	2.136	27.2341	9.1128	10.2689	10.9414	18.786	9.549
	42.9664	0	3.9394	80.6137	1.3883	86.0085	2.1933	12.6231	7.4198	1.2235	6.1782	11.0345	9.0536			42.9533	0	11.4927	87.8172	0.7251	91.4601	2.1497	27.3931	9.0603	9.9277	10.9937	18.6344	10.0978
	43.2161	0	3.6826	80.912	1.3818	86.196	2.1382	12.2987	7.9038	1.0325	6.1218	10.8778	8.8263			43.2031	0	11.1491	88.1099	0.6382	91.6024	2.1387	27.5267	9.1975	10.1562	11.2674	18.9172	9.9495
	43.4658	0	3.9135	81.1719	1.2739	86.4516	2.1359	12.6087	7.8507	1.5738	5.8642	11.3597	8.555			43.4525	0	10.6718	88.2295	0.6907	91.7171	2.0864	27.5997	9.0508	10.0057	11.1325	18.7004	9.8161
	43.715	0	3.796	81.4443	1.1801	86.6006	2.1895	12.5169	7.926	1.6094	5.9103	11.9531	8.5997			43.7022	0	10.2764	88.432	0.77	91.8479	2.1393	27.7974	9.04	10.0469	10.9529	19.1301	9.6187
	43.9658	0	4.0058	81.7717	1.1201	86.7545	2.1947	12.9026	8.1623	1.9105	5.8315	12.0008	8.8923			43.9517	0	10.1072	88.6779	0.8032	91.9527	2.1554	28.0206	9.0643	10.3668	10.6614	19.505	9.5952
	44.2136	0	4.5438	82.0605	1.164	86.993	2.1793	13.0661	8.0865	2.0651	5.6963	12.4221	9.4884			44.2003	0	10.0434	88.9145	0.8355	92.1203	2.1327	28.5079	9.0957	10.6642	10.2531	19.4901	9.6812
	44.4636	0	4.496	82.2647	1.1633	87.1646	2.1214	13.1679	8.0478	1.7259	5.8098	12.52	9.339			44.4503	0	10.1195	89.135	0.8542	92.2684	2.0899	29.0412	9.1793	10.7579	10.1387	19.6361	9.9337
	44.7131	0	4.2696	82.5077	1.1184	87.3499	2.055	13.3542	8.2991	1.7348	5.6949	12.7735	9.477			44.6994	0	9.4475	89.4121	0.7522	92.4086	2.0894	29.3001	9.1803	11.4755	10.0491	19.7846	10.0341
	44.9633	0	3.8922	82.7114	1.0844	87.4489	2.0455	13.5696	8.223	1.7253	5.7533	12.7707	9.4313			44.9492	0	9.5365	89.564	0.7365	92.557	2.0851	29.4926	9.369	11.9314	9.8121	19.9583	9.7681
	45.2131	0	4.1981	82.9035	1.0465	87.584	1.9927	13.7563	8.17	1.5175	5.3704	12.9999	9.5749			45.195	0	9.5918	89.7474	0.7431	92.6899	2.1079	29.4165	9.8008	12.0187	9.3297	20.2286	9.606
	45.4628	0	4.029	83.0424	1.0797	87.7256	1.8975	13.9348	7.9395	1.2332	5.2789	13.1753	10.0671			45.4447	0	10.1144	89.9118	0.6743	92.8106	2.097	29.926	9.7407	12.306	9.1483	20.367	9.4398
	45.7122	0	4.0558	83.2463	1.1668	87.7921	1.9601	14.0717	7.9385	1.0414	4.9319	13.2729	9.8738			45.6942	0	9.9042	90.0534	0.7346	92.9006	2.0462	30.2084	10.0124	12.322	9.1277	20.6101	9.4675
	45.9625	0	4.3857	83.4574	1.0501	87.824	1.9896	14.0287	8.1719	1.1359	4.7859	13.5199	9.6449			45.9439	0	10.1373	90.1898	0.7586	93.0439	2.0261	30.5358	10.0147	12.2988	9.4697	20.7415	9.363
	46.2128	0	4.255	83.7146	1.0921	87.9917	2.0666	14.1401	8.0843	1.1602	4.86	13.529	9.7387			46.1933	0	10.0409	90.3052	0.7629	93.1315	1.9609	30.6865	10.1832	12.5177	9.2771	20.8351	9.4463
	46.4625	0	4.2562	83.9169	1.0148	88.1558	2.0621	14.1705	8.0566	1.3027	4.6796	13.4745	10.1143			46.4433	0	9.7943	90.4803	0.787	93.2144	1.9607	31.1272	10.1151	12.6533	9.345	21.0885	9.5534
	46.71	0	4.4545	84.0796	1.1463	88.239	1.9817	14.0324	8.2759	1.0749	4.486	13.7472	9.76			46.6931	0	8.923	90.6631	0.7264	93.3007	1.9943	31.4457	10.3001	12.411	9.3516	21.1148	9.8971
	46.9597	0	4.3629	84.3137	1.1753	88.3739	1.9581	13.8621	8.4809	1.2572	4.6384	13.9099	9.6839			46.9428	0	8.2678	90.8573	0.7375	93.4356	2.011	31.5274	10.3208	12.6605	9.3942	21.0209	10.0252
	47.2097	0	4.0675	84.4467	1.1769	88.5011	1.9669	13.6681	8.3013	1.2363	4.5931	13.6528	9.6718			47.1922	0	7.8473	91.0194	0.7145	93.494	1.9735	31.687	10.2494	12.6566	9.2562	21.2518	9.9175
	47.4597	0	4.1764	84.6598	1.0566	88.7238	1.8594	13.5866	8.3956	0.9692	4.3489	13.6811	9.8322			47.4428	0	7.4619	91.171	0.7266	93.6084	1.9696	32.0601	9.9839	13.0207	8.8202	21.3067	9.7877
	47.7089	0	4.2935	84.8266	0.9729	88.8468	1.819	13.4021	8.6908	1.1452	4.7121	13.9015	9.8598			47.6925	0	7.7334	91.2463	0.7548	93.7491	1.8767	32.6542	9.9476	13.3624	8.8329	21.6638	10.0952
	47.9589	0	4.1921	85.0398	0.7862	88.9862	1.7984	13.3027	8.4438	1.1918	5.1072	13.9424	9.9301			47.9422	0	7.1124	91.4074	0.8005	93.8577	1.8639	32.9897	9.7857	13.2065	8.9407	21.7391	9.9422

## Sheet: Fig. 2e
Fig. 2e
		NT			UBS54			Y6A			Y6V			Y6L			Y6F
IL-2 (pg/ml)	MDA-MB-231	0.8	0.8	0.8	0.8	66.37	85.32	0.8	0.8	0.8	0.8	0.8	0.8	0.8	0.8	0.8	0.8	0.8	0.8
	SNU-638	0.8	0.8	0.8	881.48	695.45	895.89	14.22	0.8	0.8	134.19	79.92	139.79	15.38	0.8	0.8	1741.75	1630.16	1632.46
	HT-29	0.8	0.8	0.8	1206.79	1067.2	1273.68	0.8	0.8	0.8	183.64	191.34	194.21	0.8	0.8	0.8	2881.87	2136.61	2196.1
	Colon EpC	0.8	0.8	0.8	248.77	179.42	257.61	20.05	0.8	0.8	93.44	0.8	0.8	20.05	0.8	19.02	124.91	68.51	65.27
	Kidney EpC	0.8	0.8	0.8	294.49	223.33	316.2	0.8	0.8	0.8	0.8	0.8	0.8	0.8	0.8	20.91	199.99	118.65	99.54
		NT			UBS54			Y6A			Y6V			Y6L			Y6F
IFN-γ (pg/ml)	MDA-MB-231	3.699	1.738	4.043	1629.35	3814.97	3884.17	5.477	2.447	4.744	14.036	9.082	12.086	19.176	14.819	14.337	263.172	209.083	252.227
	SNU-638	0.807	2.047	0.807	16335.1	12535.8	15960.8	1751.43	1122.1	1085.72	8080.16	4698	6313.38	2299.53	1679.03	2164.47	18506.7	17111	17288.5
	HT-29	0.807	0.906	1.181	16226.8	13753.2	16471.5	1483.19	1184.95	1498.02	5491.76	6374.71	5323.25	1883.14	1476.16	1897.19	23792.8	16434.6	17044.3
	Colon EpC	1.346	0.807	3.049	8346.99	6508.21	8187.11	15.352	2.934	2.452	76.751	3.803	8.452	3.56	3.963	3.903	6950.14	4608.21	4486.48
	Kidney EpC	0.807	0.807	0.807	9606.11	7747.02	9558.98	10.934	5.483	5.054	8.901	8.412	7.839	8.676	4.775	7.772	8462.99	6771.92	6680.97
		NT			UBS54			Y6A			Y6V			Y6L			Y6F
Granzyme B (pg/ml)	MDA-MB-231	1.22	1.22	5.75	1742.41	3189.43	3256.53	20.18	1.22	36.69	1.22	25.02	86.44	90.02	47.22	67.66	168.55	142.57	264.79
	SNU-638	74.96	53.73	138.29	7394.07	6642.35	7524.95	3652.8	2414.61	2374.09	8602.58	5975.84	7456.99	4747.93	3772.57	5102.07	12206.1	11571.2	11010.8
	HT-29	1.22	46.6	26.95	11435.7	9013.3	11312.1	5117.81	4816.03	5077.02	11521.3	9671.87	11463.8	7747.22	6850.05	7457.2	15645.1	12465	13261.3
	Colon EpC	45.98	1.22	127.14	4450.41	3327.71	4131.13	452.35	105.02	91.36	618.18	60.11	68.13	1.22	154.25	1.22	5862.32	4014.58	4212.72
	Kidney EpC	45.23	1.22	1.28	4417.73	3600.49	4574.81	79.43	87.11	30.49	129.89	43.84	64.37	160.61	83.85	190.27	5978.77	5731.19	5758.39

## Sheet: Fig. 2g
Fig. 2g
		Tumor volume (mm3)
	Weeks following T-cell administration	No T						UBS54						Y6V				Y6L
	2	144	75	87.5	31.5	27	64	0	0	0	0	48	0	0	0	0	0	86.3665	119.163	0	83.1722
	3	126	144	100	126	288	269.5	0	0	0	0	0	0	220.885	0	186.342	200.969	182.151	234.825	0	192.004
	4	126	245	320	352	448	180	0	0	18	0	0	0	319.612	0	311.185	419.517	284.059	450.678	313.455	206.419
	5	162	288	269.5	600	441	269.5	0	0	62.5	0	0	0	460.519	0	334.178	518.203	581.304	438.459	531.676	310.823
	6	269.5	448	486	786.5	576	343	0	0	126	0	0	0	696.156	612.392	289.602	672.654	476.264	421.302	529.991	400.376
	7	544	900	1080	1800	1224	847	0	0	320	0	0	0	702.096	636.044	261.427	629.113	500.436	629.16	794.912	382.943
	8	800	1296	1352	2708	2166	936	0	75	600	0	0	0	661.557	1272.36	600.469	1223.6	966.059	1213.89	1061.02	473.925

## Sheet: Fig. 3c
Fig. 3c
		BLI (photons/s)
	Weeks following T-cell administration	No T										NT													UBS54					Y6V										Y6V-iIL12
	0	11100000000	4340000000	1130000000	13300000000	12100000000	37300000000	10400000000	3250000000	6340000000	7930000000	22900000000	8810000000	13900000000	24500000000	17200000000	3550000000	1220000000	32400000	2810000000	529000000	4520000000	101000000	3750000000	2250000000	8620000000	107000000	11700000000	3300000000	5590000000	2600000000	3880000000	2980000000	5000000000	8190000000	13100000000	2360000000	6220000000	3430000000	5310000000	5220000000	10500000000	4350000000	2840000000	11300000000	25300000000	3700000000	10400000000	21200000000
	1	45400000000	23000000000	7960000000	58900000000	45400000000	177000000000	50900000000	1230000000	599000000	26200000000	70100000000	43100000000	33800000000	74700000000	31100000000	49600000000	5880000000	17700000000	504000000	74500000	14000000000	23800000000	31500000000	289000000	4260000000	515000000	3250000000	594000000	33700000	1340000000	65000000	42900000	95200000	4720000000	8110000000	2050000000	3600000000	4410000000	10900000000	7830000000	5560000000	5550000000	2240000000	18300000000	20000000000	7440000000	5080000000	17000000000
	2	106000000000	26400000000	19000000000	78400000000	68300000000	274000000000	6390000000	33700000000	2060000000	53000000000	116000000000	73500000000	60200000000	128000000000	42200000000	90400000000	28100000000	65200000000	3920000000	898000000	32200000000	56500000000	109000000000	5670000	8390000	3190000	2800000	1490000	104000000	478000000	194000000	200000000	4390000000	14600000000	13600000000	4140000000	9320000000	4590000000	13800000000	143000000	819000000	1620000	357000000	3320000000	13900000000	1260000000	2550000000	11500000000
	3	334000000000	76800000000	48300000000	174000000000	122000000000	350000000000	133000000000	7790000000	74100000000	37700000000	151000000000	116000000000	113000000000	183000000000	93700000000	97600000000	45700000000	114000000000	60700000000	21400000000	42300000000	153000000000	133000000000	650000	2340000	766000	1270000	3110000	25000000000	3390000000	42800000000	31500000000	33700000000	47700000000	42700000000	27400000000	51600000000	37400000000	1600000000	117000000	6690000000	883000000	2720000000	29300000000	40800000000	10300000000	20100000000	31500000000
	4	335000000000	108000000000	143000000000	320000000000	307000000000	374000000000	55800000000	108000000000	138000000000	161000000000	155000000000	228000000000	177000000000	133000000000	288000000000	5620000000	72200000000	21100000000	114000000000	49600000000	123000000000	316000000000	226000000000	332000	8770000	210000	2030000	1370000	55000000000	1680000000	77600000000	6160000000	88000000000	187000000000	171000000000	131000000000	119000000000	91000000000	11000000000	2750000000	17300000000	5330000000	10000000000	33700000000	51300000000	36600000000	50800000000	44100000000
	6	21700000000	188000000000	206000000000	370000000000	185000000000	467000000000	9230000000	7230000000	243000000000	151000000000	349000000000	251000000000	456000000000	496000000000	268000000000	204000000000	607000000000	17600000000	7100000000	94700000000	137000000000	255000000000	38100000000		1490000000	3410000	28200000	1160000	18700000000	209000000000	157000000000	8290000000	16000000000			4500000000	197000000000	136000000000	89600000000	21400000000	58100000000	37600000000	13000000000	1920000000	5600000000	323000000	63800000000
	8	361000000000	380000000000	353000000000	332000000000	222000000000			268000000000	254000000000	156000000000	446000000000	394000000000	370000000000	293000000000	383000000000	285000000000	382000000000	347000000000	302000000000	50700000000	253000000000	26700000000	45600000000		28400000000	65200000	461000000	17300000	196000000000	346000000000	21500000000	137000000000	255000000000			239000000000	124000000000		5700000000	20400000000	3670000000	10800000000	1060000000
[truncated: 8 more columns]

[truncated: 16 more sheets: Fig. 3d and e, Fig. 3f, Fig. 3g, Fig. 3i, Fig. 4a, Fig. 4b, Fig. 5c, Fig. 6c, Fig. 6d, Fig. 6e, Fig. 6g, Supp Fig. 1b, Supp Fig. 1c, Supp Fig. 2c, Supp Fig. 2d, Supp Fig.3c]
